# Supplementary material for: Prevalence and Source Tracing of PFAS in Shallow Groundwater Used for Drinking Water in Wisconsin, USA
Source: Environ Sci Technol. 2023 Nov 2;57(45):17415–26. doi: 10.1021/acs.est.3c02826 (PMC10653221; doi:10.1021/acs.est.3c02826)
Supplement: Supplementary file 2 — es3c02826_si_002.xlsx [file es3c02826_si_002.xlsx]

## Sheet: Table S20
Locations of project wells, number of land application sites within 1000m, and land use percentages within 500 m radius
Locations of project wells, number of land application sites within 1000m, and land use percentages within 500 m radius
Study well number	Located in Grid Cell	Representing Grid Cell	Public Land Survey System location (DTTRRSS)	n septage land application sites within 1000 m	n industrial land application sites within 1000 m	n municipal land application sites within 1000 m	Percent Urban within 500 m	Percent Agriculture within 500 m	Percent Grassland within 500 m	Percent Forested within 500 m	Site-specific notes
1	318	318	2331007	0	0	0	0.0844687	0.0149864	0.159401	0.741144
2	346	346	4360611	0	2	0				1
3	168	168	2220327	0	0	0				1
4	277	277	2300723	0	8	0	0.0138539	0.274559	0.462217	0.24937
5	393	393	4381506	0	0	0	0.0163666			0.983633
6	265	265	4280925	0	1	0	0.13486	0.06743	0.0165394	0.78117
7	169	169	4220119	0	0	0				1
8	370	370	4381128	0	0	0	0.00550964		0.0495868	0.944904
9	187	187	4230122	0	0	0		0.476359	0.0898345	0.433806
10	162	162	4192409	0	3	0	0.016129	0.951613	0.0228495	0.0094086
11	57	57	2090228	0	0	0		0.498237	0.172738	0.329025
12	360	360	2370910	0	0	0	0.00338409		0.196277	0.800338
13	428	428	2440632	0	0	0				1
14	206	206	2251317	0	5	0	0.164251	0.394928	0.202899	0.237923
15	140	140	4171325	0	2	0	0.0168878	0.803378	0.179735
16	329	329	4341112	0	0	0	0.038961	0.384045		0.576994
17	48	48	4061009	0	0	2	0.310559	0.176398	0.398758	0.114286
18	171	171	4210531	0	0	0	0.151445	0.113295	0.0369942	0.698266
19	76	76	4100610	0	0	0	0.152326	0.666279	0.136047	0.0453488
20	394	394	4401933	0	0	0				1
21	208	208	2260927	0	1	2	0.220126	0.00125786		0.778616
22	82	82	4091804	0	0	0	0.0287425	0.0479042	0.367665	0.555689
23	79	79	4111329	0	0	0	0.0130548	0.668407	0.171018	0.14752
24	63	63	4091034	0	0	0	0.399061	0.00312989	0.212833	0.384977
25	43	43	4070207	0	0	0	0.00350467	0.0432243	0.733645	0.219626
26	388	388	4390626	0	0	0	0.0692168			0.930783
27	369	369	4371026	2	4	0	0.17407	0.601441	0.0756303	0.14886
28	37	37	4051818	0	0	0	0.0918984	0.356711	0.332527	0.218863
29	158	158	4201524	0	0	0	0.11871	0.258065	0.327742	0.295484
30	7	7	4011214	0	0	0	0.329193	0.274845	0.0388199	0.357143
31	59	59	4080212	0	1	0	0.681871		0.0152047	0.302924
32	84	84	4102114	0	0	0	0.469059	0.310644	0.0693069	0.15099
33	33	33	4051028	0	0	1	0.0946746	0.226036	0.528994	0.150296
34	80	80	4111313	0	0	0	0.238349	0.553928	0.207723
35	280	280	2290105	0	2	0		0.150794	0.0767196	0.772487
36	49	49	4061305	0	0	0	0.765133	0.00242131	0.0193705	0.213075
37	387	387	4400427	0	0	0				1
38	53	53	4062028	0	0	0	0.683771	0.0346062	0.0429594	0.238663
39	218	218	4241208	0	0	0			0.131285	0.868715
40	365	365	4370205	0	0	0	0.0185185	0.00740741	0.0962963	0.877778
41	157	157	4201520	0	0	0	0.0886571	0.431551	0.447197	0.0325945
42	11	11	4012007	0	0	0	0.781034		0.0241379	0.194828
43	229	229	4322821	0	0	0	0.0268378	0.00466744	0.819137	0.149358
44	120	120	4150311	0	0	1	0.0142096	0.78508	0.0213144	0.179396
45	176	176	4221421	0	0	0	0.407407		0.111111	0.481481
46	130	130	2170802	0	0	0	0.906542	0.0654206		0.0280374
47	212	212	2240210	0	0	0	0.197613	0.0119363	0.114058	0.676393
48	100	100	2150734	0	0	0	0.661738		0.00369686	0.334566
49	366	366	4370403	0	0	0	0.0363036			0.963696
50	175	175	4211103	0	0	0	0.148364		0.378505	0.473131
51	174	174	4221131	0	1	0		0.603062	0.156655	0.240283
52	54	54	4062132	0	0	0	0.976717			0.0232829
53	178	178	4221726	0	6	0	0.434682	0.0867052	0.428902	0.049711
54	307	307	4311003	3	0	0	0.0192593	0.814815	0.0414815	0.124444
55	143	143	4172033	0	0	0	0.095791	0.290276	0.554427	0.0595065
56	142	142	4171733	0	0	0	0.357759	0.340517	0.232759	0.0689655
57	65	65	4081434	0	0	1		0.897468	0.0582278	0.0443038
58	194	194	4231321	1	0	0	0.489672	0.28068	0.0376671	0.191981
59	200	200	2231425	0	0	0	0.0833333	0.746528	0.0335648	0.136574
60	92	92	4120915	0	0	0	0.545455		0.106346	0.348199
61	130	146	2180719	0	0	0	0.0127168		0.017341	0.969942
62	191	191	4240835	0	0	0	0.718605			0.281395
63	9	9	4021630	0	0	0	0.0585198	0.29432	0.0395869	0.607573
64	111	111	4141517	0	2	4	0.116379	0.413793	0.372845	0.0969828
65	388	407	4400615	1	0	0				1	On Figure 1, displayed as if it were in grid cell 407 (property overlaps or is close to overlapping the two cells)
66	172	172	4220633	0	0	0	0.332164			0.667836
67	295	295	2321534	0	3	0		0.431075	0.403037	0.165888
68	240	240	4260234	1	1	0	0.0239521	0.427545	0.286228	0.262275
69	198	198	4232136	0	0	0	0.232749	0.389474	0.377778
70	181	181	4212406	0	2	0	0.086758	0.248097	0.537291	0.127854
71	78	78	4111016	0	0	0	0.00121655	0.222628	0.178832	0.597324
72	23	23	4031910	0	0	0	0.164095	0.220196	0.0126227	0.603086
73	328	328	4341012	0	0	0	0.316479		0.252809	0.430712
74	222	222	4252015	0	0	0	0.390625	0.103693	0.117898	0.387784
75	335	335	2361734	0	0	0	0.0423032		0.336075	0.621622
76	405	405	4400309	0	0	0				1
77	420	420	4430619	0	0	0				1
78	167	167	2220527	0	0	0	0.0641184	0.266338	0.0653514	0.604192
79	341	341	2350530	0	0	0	0.0704762	0.0590476	0.68	0.190476
80	209	209	2260628	0	0	0		0.372925	0.0510856	0.57599
81	275	275	2311125	0	0	0		0.779468	0.198986	0.0215463
82	188	188	4230203	0	0	0	0.00250313	0.0225282	0.0738423	0.901126
83	47	47	4060825	0	0	3	0.255814	0.298837	0.253488	0.19186
84	125	125	4151412	0	0	0		0.864486	0.122664	0.0128505
85	241	241	4260505	0	1	0	0.0891813	0.409357	0.22807	0.273392
86	69	69	4092123	0	0	0	0.66838		0.102828	0.228792
87	153	153	4200512	0	0	0	0.173599			0.826401
88	121	121	4150527	1	0	0	0.0476744			0.952326
89	160	160	4191916	0	0	0		0.79844	0.196359	0.00520156
90	197	197	4221917	0	1	0	0.143378	0.743621	0.0668287	0.0461725
91	141	141	4181620	0	0	0	0.841787	0.0905797	0.0555556	0.0120773
92	429	442	2450321	1	0	0		0.00818713	0.424561	0.567251
93	224	224	4242225	0	0	0	0.0116959	0.773099	0.215205
94	291	291	4302111	0	0	0	0.0105125	0.600526	0.341656	0.0473062
95	90	90	4120403	0	0	0	0.681013		0.244304	0.0746835
96	91	91	4120607	0	0	0	0.18706	0.0351617	0.0365682	0.74121
97	83	83	4102002	5	0	0	0.159119	0.26071	0.553244	0.0269278
98	74	74	4100211	0	2	0	0.0244186	0.072093	0.296512	0.606977
99	282	282	4290406	0	0	0	0.184116	0.21781	0.249097	0.348977
100	300	300	2330420	0	0	0	0.0295567	0.405172	0.157635	0.407635
101	308	308	4321232	1	0	0	0.083237	0.823121	0.0358382	0.0578035
102	299	299	2320610	0	0	0	0.326923			0.673077
103	195	195	4221504	0	0	0	0.0194986	0.25766	0.325905	0.396936
104	443	443	4460119	0	0	0				1
105	235	235	2280834	0	0	0		0.160354	0.0871212	0.752525
106	221	221	4241722	0	0	0	0.0686391	0.71716	0.214201
107	351	351	4351529	0	0	0	0.0595813		0.0257649	0.914654
108	161	161	4192128	0	0	0	0.230769	0.512019	0.257212
109	243	243	4270725	0	1	0	0.0315421	0.0829439	0.0747664	0.810748
110	375	375	4382024	0	1	0	0.004662		0.435897	0.559441
111	249	249	4262036	0	0	0	0.237864	0.26699	0.470874	0.0242718
112	35	35	4051415	0	0	0	0.559902	0.0183374	0.140587	0.281174
113	339	339	2350916	0	0	0				1
114	39	39	4042223	0	0	0	0.774631	0.152709	0.0418719	0.0307882
115	145	145	2191106	0	0	0	0.0807087	0.0216535	0.0708661	0.826772
116	270	270	4281927	0	0	5	0.10804	0.325377	0.404523	0.16206
117	223	223	4232204	0	2	0	0.0852804	0.801402	0.113318
118	372	372	4371622	0	0	0	0.0305344	0.0503817	0.126718	0.792366
119	62	62	4080929	0	0	0	0.221106	0.668342	0.0820771	0.0284757
120	423	423	2441431	0	0	0			0.241379	0.758621
121	234	234	2281032	0	0	0	0.0649189	0.56804	0.329588	0.0374532
122	287	309	4311430	0	0	0		0.747674	0.117442	0.134884
123	114	114	4142230	0	0	0	0.303155	0.473251	0.223594
124	386	386	4400329	0	0	0				1
125	196	196	4221712	0	6	0	0.00357143	0.897619	0.0904762	0.00833333
126	36	36	4041611	0	0	5	0.111248	0.13597	0.226205	0.526576
127	61	61	4090628	0	0	0	0.177083	0.46875	0.0243056	0.329861
128	27	27	2040120	0	0	0	0.087108	0.495935	0.343786	0.0731707
129	17	17	4030522	0	0	0	0.00117925	0.548349	0.445755	0.00471698
130	310	310	4321509	0	0	0				1
131	127	127	4161828	0	0	0	0.563084	0.301402	0.0957944	0.0397196
132	192	192	4221003	0	0	1		0.139759	0.0325301	0.827711
133	436	436	2461113	0	0	0				1
134	217	217	4250919	0	0	0	0.0743243	0.194257	0.440878	0.290541
135	89	89	4130224	0	0	0	0.0592384		0.602257	0.338505
136	98	98	4122024	0	0	0	0.239011	0.107143	0.638736	0.0151099
137	51	51	4061617	0	0	0	0.404853	0.201788	0.393359
138	305	305	4320707	0	0	1	0.0294118	0.0692042	0.0190311	0.882353
139	124	124	4151305	0	0	1	0.10066	0.476898	0.239274	0.183168
140	274	274	2301326	0	0	0		0.819899	0.0982368	0.081864
141	32	32	4050816	0	12	0		0.50466	0.475366	0.0199734
142	135	135	4170404	0	0	0	0.0145985		0.0170316	0.96837
143	132	132	2170410	1	0	0	0.0676779	0.369895	0.544924	0.0175029
144	180	180	4202219	0	2	0	0.0300926	0.626157	0.215278	0.128472
145	137	137	4170713	0	5	0	0.0257009	0.280374	0.116822	0.577103
146	152	152	4200522	0	0	0	0.0976864			0.902314
147	379	379	2401425	0	0	0	0.0323887			0.967611
148	414	414	2420803	0	0	0	0.030888		0.164736	0.804376
149	403	403	2410132	0	3	0	0.0311284	0.235409	0.126459	0.607004
150	133	133	4180132	0	0	0		0.413479		0.586521
151	128	128	4151909	0	0	0	0.0328253	0.867526	0.056272	0.0433763
152	131	131	2170420	0	0	1	0.077907	0.072093	0.0139535	0.836047
153	340	340	2350726	2	4	0	0.00759494	0.155696	0.103797	0.732911
154	368	368	4360705	0	0	0	0.0346535		0.0313531	0.933993
155	301	321	2330317	0	0	0	0.00985915	0.36338	0.0704225	0.556338
156	284	284	4290907	0	8	0	0.0167683	0.685976	0.25	0.0472561
157	6	6	4011003	0	0	0		0.542453	0.174528	0.283019
158	333	333	4331801	0	0	0				1
159	304	304	4310504	0	1	0		0.105769	0.0528846	0.841346
160	31	31	4050726	0	0	0		0.3663	0.350427	0.283272
161	204	204	2241803	0	1	0	0.250892	0.349584	0.0927467	0.306778
162	122	122	4150710	0	0	0	0.0192616	0.199037	0.0208668	0.760835
163	148	148	2200425	0	0	0	0.0132053		0.00360144	0.983193
164	230	230	2261909	0	0	0	0.125581	0.47093	0.352326	0.0511628
165	136	136	4180619	0	0	0	0.0524476		0.234266	0.713287
166	383	383	2390534	0	0	0	0.0333919		0.0193322	0.947276
167	331	331	4331622	0	0	0				1
168	257	257	2280715	0	0	0		0.154667	0.116	0.729333
169	449	449	2510629	0	0	0				1
170	409	409	4411027	0	0	0				1
171	149	149	2190303	0	0	0			0.027933	0.972067
172	201	201	2241331	2	0	0	0.02781	0.553882	0.147161	0.271147
173	29	29	4050332	0	0	1	0.119952	0.152019	0.642518	0.0855107
174	251	251	2271913	0	0	0	0.291911	0.123095	0.248535	0.33646
175	381	381	2390911	0	0	0	0.0572139			0.942786
176	347	347	4360820	0	1	0	0.0458599	0.238217	0.121019	0.594904
177	248	248	4261824	0	0	1	0.0175439	0.650292	0.225731	0.106433
178	294	294	2301801	0	0	0	0.0087108	0.538328	0.275261	0.1777
179	113	113	4142018	0	0	0	0.0161692	0.39801	0.106965	0.478856
180	211	211	2260415	0	0	0	0.101243			0.898757
181	425	425	2451131	0	0	0				1
182	159	159	4191709	0	0	0	0.455381	0.257218	0.276903	0.0104987
183	190	190	4230715	0	0	0	0.166874	0.00124533	0.0124533	0.819427
184	267	267	4271403	0	0	0	0.280415	0.148368	0.0845697	0.486647
185	404	404	4410130	1	4	0			0.483051	0.516949
186	397	397	2411318	0	0	0				1
187	429	429	2450410	0	0	0			0.811343	0.188657
188	293	293	2311903	0	0	0	0.0230947	0.555427	0.338337	0.0831409
189	286	286	4311128	0	0	0	0.52662	0.116898	0.238426	0.118056
190	210	210	2250519	0	0	0		0.0104167		0.989583
191	325	325	4340403	0	0	0	0.0827887		0.320261	0.59695
192	30	30	4040415	0	1	0		0.0817757	0.788551	0.129673
193	215	215	4240604	0	2	6	0.0124533	0.47198	0.337484	0.178082
194	364	364	2370112	0	1	0	0.177551		0.0653061	0.757143
195	129	129	4152116	0	0	0	0.469043		0.35272	0.178236
196	177	177	4211515	2	5	0	0.244731	0.364169	0.391101
197	44	44	4060223	0	0	0	0.0188235	0.174118	0.349412	0.457647
198	255	255	2291109	0	0	0	0.077886	0.364395	0.251739	0.305981
199	112	112	4141919	0	0	0	0.205163	0.463315	0.202446	0.129076
200	446	447	2490817	0	0	0	0.0291777	0.0119363	0.411141	0.547745
201	93	93	4121029	0	5	0		0.044289	0.539627	0.416084
202	110	110	4131408	0	0	0	0.0113208	0.811321	0.119497	0.0578616
203	244	244	4271119	0	0	0	0.0478469	0.346093	0.0430622	0.562998
204	290	290	4301932	0	1	0	0.320236	0.434185	0.0962672	0.149312
205	252	252	2281823	0	0	0		0.114983	0.0836237	0.801394
206	134	134	4180125	0	0	0		0.0125984	0.0283465	0.959055
207	264	264	4280931	0	0	0	0.0221566			0.977843
208	156	156	4191230	0	0	1	0.056338			0.943662
209	165	165	2200911	0	0	0	0.0385514	0.382009	0.536215	0.0432243
210	50	50	4061327	0	1	1	0.0206061	0.892121	0.0848485	0.00242424
211	101	101	2130416	0	0	0	0.01854	0.471611	0.472769	0.03708
212	219	219	4241318	0	0	0	0.0280899	0.604869	0.198502	0.168539
213	126	126	4151501	0	0	0	0.332527	0.437727	0.162031	0.0677146
214	444	444	2481327	0	0	0	0.559567		0.364621	0.0758123
215	433	433	2471410	0	0	0	0.178794		0.031185	0.790021
216	417	417	2420218	1	9	0			0.285251	0.714749
217	28	28	4040109	0	0	0			0.973287	0.0267131
218	111	96	4131621	0	3	0	0.0478972	0.665888	0.276869	0.00934579	On Figure 1, displayed as if it were in grid cell 96 (property overlaps or is close to overlapping the two cells)
219	258	258	2280502	1	0	0	0.0700713	0.655582	0.255344	0.0190024
220	272	272	2291717	0	0	0	0.250291	0.209546	0.540163
221	38	38	4041926	0	0	0	0.59759	0.125301		0.277108
222	185	185	2230426	0	0	0	0.128993			0.871007
223	242	242	4260728	0	0	0	0.359788			0.640212
224	323	323	2350136	0	0	0	0.0289157	0.073494	0.550602	0.346988
225	283	283	4310729	1	0	0	0.0820669	0.0121581		0.905775
226	8	8	4011317	0	0	0	0.390335	0.391574	0.135068	0.0830235
227	19	19	4021102	0	0	0	0.0688019	0.877817	0.0533808
228	104	104	4130213	0	0	0	0.0252996		0.272969	0.701731
229	401	401	2410706	0	0	0				1
230	189	189	4220509	0	0	0				1
231	99	99	4122236	0	0	0	0.152857	0.0914286	0.564286	0.191429
232	216	216	4240807	0	0	0	0.414938	0.0719225		0.51314
233	380	380	2401125	0	1	0		0.0717131	0.172643	0.755644
234	228	228	4292620	0	0	0	0.0374396			0.96256
235	336	336	2351536	0	0	0	0.0412371	0.243004	0.234168	0.481591
236	406	406	4410526	0	0	0				1
237	173	173	4210929	0	0	0	0.0197674	0.311628	0.213953	0.454651
238	237	237	2270501	0	0	0	0.041841	0.107392	0.0153417	0.835425
239	138	138	4171108	0	0	0	0.491132	0.00272851	0.0709413	0.435198
240	97	97	4121822	0	0	4	0.0192539	0.606498	0.341757	0.032491
241	354	354	2371923	7	0	0		0.398585	0.0117925	0.589623
242	213	213	4250226	9	2	0		0.777518	0.210773	0.0117096
243	358	358	2381234	0	0	0	0.059854	0.110949	0.20438	0.624818
244	326	326	4340623	1	0	1	0.105			0.895
245	361	361	2380717	0	0	0	0.00997151	0.47151	0.106838	0.411681
246	105	105	4130312	1	0	0	0.456067	0.0104603	0.110879	0.422594
247	313	313	4312203	0	0	0	0.12192	0.616083	0.19585	0.0661479
248	263	263	4290624	0	2	3	0.0843931	0.0473988	0.00809249	0.860116
249	170	170	4210302	0	1	0	0.0446999		0.0996169	0.855683
250	343	343	2360115	0	5	0	0.026455	0.0925926	0.60582	0.275132
251	260	260	4290135	0	3	6	0.010514	0.759346	0.23014
252	302	302	4310106	0	0	0	0.0293542		0.266145	0.704501
253	87	87	2110208	0	0	0		0.218497	0.383815	0.397688
254	316	316	2341407	0	0	0	0.0239521		0.0149701	0.961078
255	367	367	4370601	0	0	0				1
256	60	60	4080531	0	0	0		0.00233645	0.120327	0.877336
257	45	45	4060420	0	0	0	0.0863477	0.18203	0.456243	0.275379
258	22	22	4031718	0	0	0	0.640423		0.359577
259	20	20	4031209	0	0	0	0.0894309	0.0365854	0.0569106	0.817073
260	432	432	4440429	0	0	0				1
261	402	402	2400409	0	0	0				1
262	311	311	4331834	0	0	0	0.0139276	0.101671	0.0473538	0.837047
263	95	95	4121435	0	0	0	0.316069	0.208499	0.430279	0.0451527
264	377	377	2391619	0	0	0	0.00562852		0.00375235	0.990619
265	139	139	4181116	2	0	2	0.0329025	0.374853	0.0470035	0.545241
266	327	327	4340826	0	5	0	0.017585		0.167644	0.814771
267	81	81	4101611	0	0	2	0.0529032	0.499355	0.433548	0.0141935
268	214	214	4250321	4	0	0	0.159379	0.248237	0.345557	0.246827
269	109	109	4141127	2	10	0	0.0411281	0.719154	0.238543	0.00117509
270	298	298	2320818	0	0	0				1
271	15	15	4030102	0	0	2	0.0116686	0.76196	0.226371
272	236	236	2280726	0	0	0	0.053066	0.295991	0.428066	0.222877
273	144	144	4162205	0	0	0		0.435208	0.190709	0.374083
274	239	239	4270121	0	0	0	0.0222841	0.344011	0.286908	0.346797
275	440	440	2460407	0	0	0	0.004662	0.331002	0.344988	0.319347
276	324	324	4340226	0	0	0				1
277	419	419	4430311	0	0	0				1
278	179	179	4202014	0	0	0		0.776987	0.223013
279	202	202	2231107	0	0	0	0.0158924	0.5978	0.151589	0.234719
280	106	106	4130502	0	0	0	0.0439815	0.157407	0.208333	0.590278
281	376	376	2381929	0	0	0				1
282	85	85	2120620	0	0	0	0.00234742	0.139671	0.289906	0.568075
283	266	266	4281201	1	0	0		0.343542	0.438083	0.218375
284	261	261	4290215	0	2	0		0.488263	0.433099	0.0786385
285	416	430	2430404	0	0	0				1
286	337	337	2361436	0	0	0			0.0102041	0.989796
287	3	3	4020315	0	0	0	0.0150289	0.475145	0.441618	0.0682081
288	288	288	4311636	0	0	0	0.0460922			0.953908
289	332	332	4341723	0	0	0				1
290	389	389	4390712	0	0	0				1
291	378	378	2391531	0	0	0	0.0378096	0.0938722	0.505867	0.362451
292	338	338	2361118	0	0	0	0.43012	0.0614458	0.0915663	0.416867
293	357	357	2371415	0	0	0			0.0351351	0.964865
294	398	398	2401323	0	0	0				1
295	154	154	4200835	0	0	0	0.0162225	0.147161	0.0463499	0.790267
296	350	350	4351318	0	0	0			0.736842	0.263158
297	186	186	2230334	0	0	0	0.0580964			0.941904
298	86	86	2120504	0	0	0		0.359538	0.572254	0.0682081
299	1	1	2020120	0	0	0	0.0337209	0.665116	0.301163
300	245	245	4261203	0	0	0	0.056314	0.110922	0.494881	0.337884
301	410	410	4401216	0	0	0				1
302	16	16	4030434	0	0	0		0.366864	0.466272	0.166864
303	102	102	2140202	0	0	0	0.0141677	0.233766	0.171192	0.580874
304	12	12	4012236	0	0	0	0.612485	0.0212014	0.0600707	0.306243
305	348	348	4351026	0	0	0				1
306	26	26	2040419	0	0	0	0.0755814	0.444186	0.40814	0.072093
307	445	445	2481233	0	0	0	0.0935754		0.0446927	0.861732
308	227	227	4272415	0	0	0	0.0314843	0.307346	0.475262	0.185907
309	4	4	4010504	0	2	0	0.02331	0.66317	0.31352
310	450	450	2510519	0	0	0			0.0174419	0.982558
311	247	247	4261529	0	0	0	0.12065	0.24826		0.63109
312	72	56	2100230	0	0	0	0.104197		0.16932	0.726483
313	72	72	2110335	0	0	0		0.242741	0.270616	0.486643
314	68	68	4092014	0	0	0	0.0778523	0.548993	0.195973	0.177181
315	205	205	2251522	0	0	0	0.467254	0.107053	0.0869018	0.338791
316	256	256	2280926	0	0	0	0.820611		0.122137	0.0572519
317	10	10	4011709	0	0	0	0.14135			0.85865
318	94	94	4121212	0	1	0	0.0829439	0.871495	0.0455607
319	70	70	2110535	0	0	0	0.064554	0.444836	0.28169	0.20892
320	58	58	4090120	0	0	0	0.0302326	0.0848837	0.273256	0.611628
321	203	203	2230903	0	0	0		0.120666	0.169209	0.710125
322	320	320	2340714	0	1	0			0.0586466	0.941353
323	75	75	4100511	0	0	0	0.0151163	0.448837	0.0825581	0.453488
324	233	233	2271207	0	0	0		0.646784	0.208187	0.145029
325	431	431	4450119	0	0	0	0.203804			0.796196
326	250	250	4292124	0	0	1	0.0162602	0.793496	0.139837	0.0504065
327	418	418	2430126	0	0	0			0.0267857	0.973214
328	64	64	4091227	0	0	0		0.874259	0.109134	0.0166074
329	226	226	4262332	0	0	0	0.307412	0.114216	0.302552	0.27582
330	426	426	2440905	0	0	0	0.0383091			0.961691
331	319	319	2340932	0	1	0	0.077957	0.134409	0.38172	0.405914
332	289	289	4311730	0	0	0	0.206086			0.793914
333	279	279	2310320	0	0	0	0.0524079	0.253541	0.233711	0.46034
334	385	385	2400134	3	0	0	0.0169231	0.0230769	0.22	0.74
335	155	155	4191116	0	0	0	0.0822873		0.013947	0.903766
336	14	14	2030336	0	2	0		0.556075	0.443925
337	416	416	2430535	0	0	0				1
338	193	193	4241125	0	0	0	0.161961	0.0237741	0.105498	0.708767
339	268	268	4281730	0	0	0	0.117225		0.062201	0.820574
340	133	150	2180223	0	0	0		0.347271	0.200929	0.4518
341	115	115	2150710	0	0	0	0.350939	0.0176056		0.631455
342	287	287	4311436	0	0	0		0.0217949	0.0153846	0.962821
343	399	399	2401124	0	0	0			0.0141844	0.985816
344	73	73	4100110	0	0	0	0.0428241	0.0358796	0.351852	0.569444
345	395	395	4381911	0	0	0	0.362162	0.0234234	0.18018	0.434234
346	435	435	2471108	0	0	0	0.0405028		0.208101	0.751397
347	116	116	2160405	0	0	1	0.0151163	0.268605	0.232558	0.483721
348	374	374	4381923	0	3	0	0.0015015	0.0750751	0.475976	0.447447
349	342	342	2350307	0	0	0				1
350	446	446	2500830	0	0	0			0.0635593	0.936441
351	355	355	2361831	0	0	0	0.142593	0.266667	0.474074	0.116667
352	147	147	2200724	0	0	0		0.124481	0.121715	0.753804
353	441	441	2470409	1	0	1	0.179067		0.27995	0.540984
354	164	164	2201111	0	0	0	0.032767	0.188107	0.137136	0.64199
355	25	25	2050520	0	0	0	0.0130178	0.570414	0.4	0.016568
356	359	359	2371112	1	0	0		0.0940594	0.0990099	0.806931
357	225	225	4242405	0	0	0	0.0419355	0.479032	0.306452	0.172581
358	46	46	4070717	0	0	0		0.334104	0.0739884	0.591908
359	391	391	4391125	0	0	0				1
360	183	183	2220830	0	0	0	0.376079	0.112207	0.233046	0.278668
361	363	363	2370211	0	0	0	0.0160214		0.149533	0.834446
362	292	292	4302333	0	0	0	0.0433437			0.956656
363	334	334	4332106	0	0	0	0.133333		0.207619	0.659048
364	297	297	2331019	0	0	0	0.574597	0.00201613	0.173387	0.25
365	448	448	2490427	0	0	0	0.0300926			0.969907
366	285	285	4301105	2	4	0		0.987194	0.00582072	0.00698487
367	424	424	2441203	0	0	0			0.0283353	0.971665
368	253	253	2281601	0	3	0	0.0301932	0.422705	0.369565	0.177536
369	349	349	4351123	0	0	0			0.101473	0.898527
370	199	199	4232518	0	0	0	0.481293	0.192177	0.197279	0.129252
371	281	281	4300213	0	1	0	0.0334158	0.455446	0.24505	0.266089
372	119	119	4160333	3	0	0	0.0419664	0.207434		0.7506
373	246	246	4271518	0	6	0	0.0236407	0.806147	0.0401891	0.130024
374	330	330	4341314	0	0	0	0.023622			0.976378
375	5	5	4010702	1	0	0	0.0400943	0.740566	0.21934
376	390	390	4391130	0	0	0	0.0514541			0.948546
377	312	312	4321908	0	0	0			0.0639535	0.936047
378	13	13	2020305	0	0	0	0.0151869	0.274533	0.30257	0.40771
379	52	52	4061820	0	0	0	0.334507	0.185446	0.295775	0.184272
380	437	437	2470919	0	0	0				1
381	163	163	2201207	0	0	0	0.696538	0.281059	0.0224033
382	151	151	4190326	0	0	0				1
383	88	88	2120122	0	2	0		0.0500582	0.376019	0.573923
384	411	411	2421501	0	0	0				1
385	384	384	2400230	0	0	0	0.0122951	0.023224	0.0122951	0.952186
386	231	231	2271735	1	0	0		0.178947	0.483041	0.338012
387	182	182	2221128	0	0	0	0.015873	0.177249	0.371693	0.435185
388	271	271	2301822	0	0	0	0.188847	0.262357	0.548796
389	345	345	4350516	0	0	0	0.0129199			0.98708
390	34	34	4041220	0	0	5	0.0954357	0.499308	0.109267	0.295989
391	314	314	2331924	1	0	0	0.0605355	0.249127	0.663562	0.0267753
392	421	421	4430831	0	0	0				1
393	413	413	2431132	0	0	0				1
394	352	352	4361613	0	0	0				1
395	71	71	2100411	0	0	0	0.0167286	0.156134	0.172862	0.654275
396	107	107	4140815	0	0	0	0.0462963	0.246528	0.143519	0.563657
397	184	184	2240736	0	4	0	0.00895141	0.153453	0.20844	0.629156
398	296	296	2311304	0	3	0	0.00420757	0.364656	0.154278	0.476858
399	220	220	4251519	0	0	5	0.426209	0.348601	0.221374	0.00381679
400	400	400	2410808	7	0	0			0.111111	0.888889
401	382	382	2400836	0	0	0		0.123223		0.876777
402	415	415	2430610	0	0	0				1
403	273	273	2311433	0	0	0	0.114625	0.254282	0.147563	0.483531
404	254	254	2291209	0	0	0	0.0492063	0.392063		0.55873
405	427	427	2450721	0	0	0				1
406	434	434	2471336	0	0	0			0.102319	0.897681
407	42	42	2060133	0	0	0		0.57907	0.384884	0.0360465
408	262	262	4280515	0	3	0		0.81054	0.18946
409	67	67	4081814	0	0	0	0.735369		0.0636132	0.201018
410	123	123	4151006	0	0	0	0.146264	0.0985692		0.755167
411	439	439	2470532	0	2	0	0.0244186	0.0627907	0.812791	0.1
412	24	24	4032208	0	0	0	0.150296	0.815385	0.0343195
413	412	412	2431231	0	0	0	0.0307167			0.969283
414	118	118	2160223	0	5	0		0.583626	0.252632	0.163743
415	66	66	4091730	1	0	0	0.819734		0.180266
416	207	207	2250907	0	0	0		0.0853801	0.278363	0.636257
417	396	396	2401605	0	0	0	0.0158228			0.984177
418	259	259	2290233	0	0	0	0.0405562	0.800695	0.0602549	0.0984936
419	301	301	2320335	0	0	0	0.0611247		0.0488998	0.889976
420	353	353	4362018	0	2	0				1
421	108	108	4141128	2	1	0	0.357317	0.342683	0.3
422	317	317	2331201	0	7	0	0.0118871	0.511144	0.0416048	0.435364
423	371	371	4371327	0	0	0		0.113949	0.113949	0.772102
424	269	269	4271811	0	4	0		0.837607	0.0586081	0.103785
425	344	344	4350114	0	0	0				1
426	303	303	4320101	0	4	0	0.461353	0.154589	0.0434783	0.34058
427	355	356	2371826	0	0	0	0.0189189	0.0959459	0.351351	0.533784
428	238	238	2270234	0	0	0	0.0169492	0.230769	0.19296	0.559322
429	422	422	4431031	0	0	0				1
430	438	438	2470827	0	0	0				1
431	232	232	2271402	0	0	0		0.349593	0.150987	0.499419
432	408	408	4400805	0	0	0	0.122664			0.877336
433	392	392	4391507	0	0	0			0.108666	0.891334
434	373	373	4371636	1	0	0	0.0675204		0.16298	0.769499
435	306	306	4320712	0	0	0	0.0645161	0.280645	0.201613	0.453226
436	322	322	2340401	1	4	0		0.794872		0.205128
437	103	103	4140127	0	0	1	0.0856777	0.64578	0.240409	0.028133
438	315	315	2321713	0	0	0		0.0767442	0.453488	0.469767
439	117	117	2150426	1	3	0		0.843091	0.141686	0.0152225
440	2	2	4010112	0	0	0	0.00352113	0.454225	0.480047	0.0622066
441	21	21	4041535	0	0	0	0.45283			0.54717
442	278	278	2310520	0	0	0		0.218284		0.781716
443	77	77	4110822	0	0	0	0.071028	0.0317757		0.897196
444	276	276	2300826	1	4	0	0.0656325	0.0298329	0.427208	0.477327
445	362	362	2380624	0	0	0	0.0215589	0.104478	0.111111	0.762852
446	40	40	2060626	0	0	0	0.0362573	0.359064	0.291228	0.31345
447	18	18	4030810	0	0	0		0.857477	0.0397196	0.102804
448	41	41	2060411	0	0	0		0.397674	0.362791	0.239535
449	166	166	2210622	0	2	0	0.0145455	0.458182	0.221818	0.305455
450	55	55	2080626	0	0	0	0.0186263	0.357392	0.495925	0.128056

## Sheet: Table S21
Field parameter results and laboratory pH and conductivity									General notes
									suspect values
									new field probes used beginning on 6/27/2022
Study well number	Sampling date	Temperature - field	Conductivity - field	Conductivity - lab	Dissolved oxygen - field	pH - field	pH - lab		Sample-specific notes
232	2022-06-08	12.1	354	267		6.9	6.51
193	2022-06-08	10.4	364	357		7.6	7.04
134	2022-06-08	10.6	342	330		7.7	7.32
183	2022-06-08	13.2	373	358		7.6	7.25
237	2022-06-08	11.2	473	457		7.4	7.58
82	2022-06-09	11.6	174	173		6.4	6.42
66	2022-06-09	11.2	352	333		10.2	6.38
268	2022-06-09	11.3	680	647		10.1	7.22
18	2022-06-09	10.9	196	187		7.2	6.55
230	2022-06-09	9.9	228	211		9.3	6.72
62	2022-06-09	11.5	274	265		7.2	6.74
242	2022-06-09	11.7	368	357		7.3	6.73
371	2022-06-13	10.5	368	323		7.2	7.15
99	2022-06-13	13	412	388		7	6.92
252	2022-06-13	12	477	454		7	7.47
333	2022-06-13	11.1	446	428		6.8	7.19
426	2022-06-13	9.3	493	457		9.1	7.27
284	2022-06-14	10.6	1035	993		7.9	7.31
300	2022-06-14	10.2	636	599		11.8	7.49
6	2022-06-14	10.8	295	281		11.2	6.88
223	2022-06-14	12.2	385	368		7	6.52
68	2022-06-14	11.2		180		6.1	6.26		lab conductivity value used for Figures 5, 6, S6 and S7
45	2022-06-15	13.3	454	430		8.7	7.89
338	2022-06-15	11.1	844	791		9.4	7.57
265	2022-06-15	11.7	599	567		7.5	7.55
51	2022-06-15	10.6	399	383		10.2	7.71
335	2022-06-15	13.6	640	608		6.9	7.21
424	2022-06-16	13	937	919		7.1	7.57
165	2022-06-16	13.4	199	190		8.6	7.41
177	2022-06-16	12.9	548	521		7.7	7.59
142	2022-06-16	11	35	37		7.7	6.19
373	2022-06-16	10.3	715	690		7.5	7.47
163	2022-06-20	12.3	182	134		6.2	6.22
180	2022-06-20	12.4	35	24		11.3	5.91
352	2022-06-20	11.9	531	506		7.8	7.21
321	2022-06-20	13.9	389	389		8.8	6.86
222	2022-06-20	14	168	158		6.3	5.82
404	2022-06-21	12.6	282	266		8.8	6.8
381	2022-06-21	12.3	393	367		8	7.27
172	2022-06-21	11.3	513	485		7.7	7.13
161	2022-06-21	13.6	609	579		8.2	7.42
115	2022-06-21	13	509	489		7.3	7.43
386	2022-06-21	12.9	841	795		9	7.35
164	2022-06-21	12.4	698	674		9.4	7.4
444	2022-06-22	12.8	270	253		6.5	6.46
403	2022-06-22	13.3	403	383		8.2	7.15
4	2022-06-22	11.1	247	228		6.3	6.5
81	2022-06-22	12.5	198	187		6.2	6.19
270	2022-06-22	13.1	319	298		7.3	7.09
398	2022-06-22	13.2	257	244		6.6	6.4
174	2022-06-22	11.4	589	565		8.4	7.36
168	2022-06-22	14.3	165	155		6.8	6.75
21	2022-06-23	12.2	180	175		7.9	6.84
105	2022-06-23	13.8	179	190		6.5	6.49
416	2022-06-23	13.1	63	60		6.2	6.25
449	2022-06-23	16.4	238	225		5.8	5.9
272	2022-06-23	13.4	262	249		5.8	6.13
121	2022-06-23	11.8	224	213		7.5	6.51
324	2022-06-23	15.8	282	241		6.6	6.56
257	2022-06-27	13.2	770	880	10.1	7.5	7.57
328	2022-06-27	11.2	866	1000	5.9	7.4	7.56
160	2022-06-27	12.4	529	613	11.2	7.3	7.44
173	2022-06-27	17.5	598	679	0.7	7.3	7.44
197	2022-06-27	12.8	520	607	11	7.5	7.5
358	2022-06-27	11.8	325	372	10.1	7.9	7.52
192	2022-06-27	12.7	440	505	0	3.4	7.33
63	2022-06-28	12.9	697	794	7.7	7.4	7.58
30	2022-06-28	11.7	635	729	8.7	7.5	7.62
309	2022-06-28	12	898	1030	10.4	7.1	7.42
157	2022-06-28	11.8	350	412	5.8	7.1	7.04
302	2022-06-28	11	615	747	8.1	7.4	7.56
375	2022-06-28	14.5	416	488	2.1	7.5	7.63
258	2022-06-28	13.2	924	1054	8.4	7.3	7.59
226	2022-06-28	12.2	771	881	7.5	7.3	7.49
119	2022-06-29	15.7	446	513	8.2	7.5	7.66
443	2022-06-29	12.1	374	433	6.9	7.8	7.67
60	2022-06-29	13	998	1134	4.5	7.7	7.77
280	2022-06-29	11.4	8	93	11.8	6.8	6.46
96	2022-06-29	12.9	413	516	11.3	7.7	7.16
396	2022-06-29	11.5	442	506	11.6	7.9	7.66
71	2022-06-29	11.4	569	652	1.5	7.4	7.65
201	2022-06-29	10.7	519	571	12.7	7.4	7.68
421	2022-06-30	11.7	594	680	11.7	7.4	7.64
390	2022-06-30	13.8	134.6	1528	0.7	6.9	7.46
36	2022-06-30	14.8	808	939	8.5	7.2	7.99
141	2022-06-30	14.4	98	116	9.9	6.3	6.45
73	2022-07-11	14.8	450	466	8.7	6.8	6.79
240	2022-07-11	12.7	1076	565	0.4	7.4	8.33
305	2022-07-11	9.1	228	229	3.6	6.4	6.4
202	2022-07-11	11.2	1050	548	0	7.3	8.26
225	2022-07-11	16	343	337	6.4	6.5	6.35
15	2022-07-11	11.2	992	520	0	7.4	8.26
244	2022-07-11	12.4	163	163	1.3	8.1	6.87
138	2022-07-11	8.9	342	351	5.4	7.7	7.4
266	2022-07-11	16.6	215	218	0	7.6	7.38
84	2022-07-11	13.2	1345	693	0	7	8.26
218	2022-07-11	12.9	2716	1444		7.4	8.27
263	2022-07-11	15.9	1991	1065	0.6	7	8.2
176	2022-07-11	11.28	147	153	1.31	6.64	6.35
290	2022-07-12	10.3	116	119	9.8	6.4	6.3
429	2022-07-12	8.2	46	51	0.1	6.8	6.26
123	2022-07-12	11.8	2015	1064	0.1	7.3	8.1
86	2022-07-12	12.4	2205	1163	0.2	7.1	8.29
409	2022-07-12	12.8	2141	1140	8.5	7.3	8.33
22	2022-07-12	9.4	1360	713	4.3	7.3	8.26
97	2022-07-12	12.1	1480	794	8.3	7.6	8.3
376	2022-07-12	11	178	182	8.4	7.3	6.73
314	2022-07-12	11.8	2791	1450	0.7	7.1	8.11
170	2022-07-12	14.7	106	109	0.3	7.3	7.29
27	2022-07-12	11.7	110	145	7.5	6.2	6.3
195	2022-07-13	13.1	1337	771	1.1	7.6	8.35
179	2022-07-13	12	1447	746	0	7.4	8.32
224	2022-07-13	8.7	523	529	4.9	7.9	8.14
76	2022-07-13	9.1	135	141	4.7	7.1	6.76
37	2022-07-13	9.2	136	140	8.7	8.1	6.83
49	2022-07-13	9.9	83	88	9.4	6.4	6.37
425	2022-07-13	10.2	247	253	8	7.7	7.24
151	2022-07-13	15.2	1463	768	0	7.3	8.37
40	2022-07-13	14.5	227	230	0	8.3	7.45
231	2022-07-13	10.5	1717	1021	0	7.7	7.94
55	2022-07-13	12.2	1932	1060	0	7.5	8.31
54	2022-07-14	12.3	381	392	3.9	7.8	8.09
16	2022-07-14	8.6	170	175	2.8	8.3	7
182	2022-07-14	13.5	2356	1281	2	7.3	8.2
189	2022-07-14	9.7	463	481	3.9	7.8	7.83
29	2022-07-14	15	1381	728	5.7	7.2	8.36
41	2022-07-14	12	758	403	11	7.7	8.27
297	2022-07-18	17.9	241	240	0	8.4	7.25
46	2022-07-18	11.8	690	694	10.7	7.8	7.37
341	2022-07-18	10.8	524	540	11.6	7.5	7.29
78	2022-07-18	16.6	77	76	4.3	6.5	6.61
214	2022-07-18	12.3	458	462	0.5	8.1	7.43
430	2022-07-18	12.5	206	204	0	8.5	7.26
200	2022-07-18	8.2	342	342	0	8.1	7.4
307	2022-07-18	9.1	1005	1007	2.1	7.7	7.95
171	2022-07-18	14.5	98	133	8.6	7.7	6.82
143	2022-07-18	10.5	560	579	8.1	6.8	7.06
312	2022-07-19	15.5	451	464	8.1	7.6	7.37
48	2022-07-19	13.5	585	588	2.5	7.5	7.43
319	2022-07-19	14.9	840	836	10	7.2	7.33
367	2022-07-19	13.2	48	49	3	6.2	6.21
215	2022-07-19	12.9	1022	1027	0.7	8.4	7.71
120	2022-07-19	14	948	936	1	9.4	9.08
346	2022-07-19	10.3	400	402	4.9	8.9	8.47
406	2022-07-19	10.7	218	220	0.8	8.6	7.34
384	2022-07-19	10.5	190	214	0.6	7.8	7.62
413	2022-07-19	9.9	160	165	10.5	8.6	6.97
450	2022-07-19	10.9	801	804	0	7.1	7.18
395	2022-07-19	12.4	484	530	2.5	7.4	7.56
181	2022-07-19	8.7	72	68	1	7.2	6.38
253	2022-07-19	12.8	663	675	10.5	7.3	7.36
437	2022-07-20	13.5	333	336	7	6.3	6.51
303	2022-07-20	10.8	333	335	9.3	7.9	7.36
211	2022-07-20	11.7	420	420	10.9	7.7	7.3
383	2022-07-20	15.1	502	503	0.7	7.4	7.3
347	2022-07-20	11.5	705	714	2	7	7.1
439	2022-07-20	9.7	818	827	11.3	7.3	7.36
405	2022-07-20	10.4	242	239	8.5	7.9	7.11
402	2022-07-20	12.9	193	196	2.4	8.5	7.14
133	2022-07-20	10.7	240	240	3.4	8.1	7.28
229	2022-07-20	11.8	139	140	8.2	7.1	6.8
380	2022-07-20	11.4	181	183	9	8.4	7.21
400	2022-07-20	9.7	185	185	2.9	7.5	6.73
330	2022-07-20	9.9	98	99	8.3	9.1	7.01
393	2022-07-20	10.1	159	83	2.4	7.2	6.24
414	2022-07-21	11.3	605	612	11.1	7.6	7.51
146	2022-07-21	12.6	274	275	10.2	7.3	6.74
382	2022-07-21	15.5	86	74	0	6	6.2
206	2022-07-21	10.7	407	412	4.3	7.9	7.18
401	2022-07-21	10.8	250	244	0.3	8	7.19
385	2022-07-21	13.5	104	105	6.7	6.7	6.49
428	2022-07-25	10.6	267	270	0.1	7.1	6.82
251	2022-07-25	11	562	577	9.8	7.1	6.66
320	2022-07-25	13.1	529	528	9.2	7.5	7.37
331	2022-07-25	13.5	114	118	3.6	6.4	6.46
344	2022-07-25	19.8	535	527	5.9	7.3	7.33
98	2022-07-25	14.4	530	531	8.4	7.5	7.49
322	2022-07-25	12.5	163	167	9.1	6.9	6.65
418	2022-07-25	12.1	323	329	7.9	6.5	6.48
238	2022-07-25	11.4	137	107	0.1	6.7	6.44
102	2022-07-25	11.6	170	175	2.5	6.5	6.46
11	2022-07-25	14.5	617	617	9.7	7.4	7.7
31	2022-07-25	16.1	357	352	1.6	8.1	7.52
294	2022-07-26	12.3	120	125	3.9	7.2	6.51
378	2022-07-26	14.2	552	550	0	7.4	7.47
356	2022-07-26	12.2	146	147	3.7	6.7	6.6
113	2022-07-26	18.2	111	113	6.6	6.7	6.45
355	2022-07-26	13.5	732	743	0.7	7.2	7.32
448	2022-07-26	12	556	553	12	7.4	7.46
147	2022-07-26	10.4	290	296	3.3	8.4	7.44
12	2022-07-26	11	199	203	4.6	7.6	6.82
306	2022-07-26	12.1	779	777	6.6	7.1	7.42
407	2022-07-26	13.2	897	906	0.1	6.8	6.99
233	2022-07-26	10.2	229	230	9.2	8.3	7.11
153	2022-07-26	14.5	96	98	9.2	6	6.16
243	2022-07-26	11.7	448	459	4.6	7.4	7.22
299	2022-07-26	14.2	803	802	0.9	7.2	7.51
256	2022-07-27	14.6	495	494	7.4	7.5	7.54
364	2022-07-27	11	298	301	8.2	6.4	6.5
447	2022-07-27	12.5	967	973	12.9	7.2	7.62
227	2022-07-27	18.9	551	615	5.9	7.3	7.45
254	2022-07-27	12.8	354	358	9.8	7.8	7.32
235	2022-07-27	10.9	379	380	2.5	7.7	7.23
129	2022-07-27	14.6	674	673	7.5	7.2	7.53
24	2022-07-27	17.4	661	659	4.4	7.3	7.53
422	2022-07-27	12.8	188	193	3.6	6.7	6.39
33	2022-07-27	12.9	774	778	8.9	7.3	7.7
17	2022-07-27	12.5	804	806	7.5	7.2	7.51
286	2022-07-27	16.2	274	275	0	6.5	6.69
83	2022-07-27	13.6	855	857	9.4	7.3	7.49
44	2022-07-28	13.8	700	701	1.6	6.9	7.03
372	2022-07-28	15.1	53	55	9.6	6	6.31
323	2022-07-28	17.8	519	520	8.4	6.5	6.84
79	2022-07-28	16.9	479	505	2.3	7.6	7.25
419	2022-07-28	14	222	226	1.5	6.6	6.84
349	2022-07-28	10.7	305	308	1.5	7.9	7.14
95	2022-07-28	15	1050	980	5.4	7.2	7.31
50	2022-08-01	13.3	454	451	10	7.6	7.2
125	2022-08-01	15.1	608	595	0	7.2	7.31
184	2022-08-01	10.8	435	432	4.8	8	7.37
39	2022-08-01	10.1	554	553	1.1	7.4	7.11
111	2022-08-01	14.6	367	363	1	8.1	7.6
339	2022-08-01	12.1	708	709	11.4	7.8	7.59
196	2022-08-01	13.5	904	852	6.3	7.1	7.27
58	2022-08-01	12.6	617	615	7.9	7.7	7.24
53	2022-08-01	12.3	834	800	0.3	7.6	7.72
311	2022-08-01	12.6	629	621	2.2	7.5	7.5
116	2022-08-01	16.2	695	671	0.5	7.2	7.5
103	2022-08-01	9.9	356	350	9.5	7.3	6.66
89	2022-08-02	10.7	885	879	0.5	7.2	7.32
90	2022-08-02	14.5	1127	1119	6.3	7.4	7.38
10	2022-08-02	11.2	2650	2590	1.3	6.8	7.02
278	2022-08-02	15.6	759	751	1.1	7.3	7.26
70	2022-08-02	14.3	1663	1609	0.8	6.9	7.18
273	2022-08-02	11.8	748	747	2.9	7.1	7.34
247	2022-08-02	13	447	447	4.4	7.8	7.67
94	2022-08-02	13.8	506	491	2.9	7.5	7.46
362	2022-08-02	14.2	520	514	0	7.6	7.41
108	2022-08-02	12.6	952	925	1.4	7.2	7.51
144	2022-08-02	12.9	839	831	9.7	7.2	7.34
342	2022-08-02	13	254	357	7.7	7.8	7.33
326	2022-08-02	12.1	631	628	2.5	7.5	7.55
288	2022-08-02	13.6	451	449	0	7	6.64
204	2022-08-02	14.4	462	465	0	7.8	8.08
377	2022-08-02	10	405	408	123	7.8	7.6
213	2022-08-03	11.5	659	645	2.5	7.3	7.3
56	2022-08-03	12.6	873	863	1	7.5	7.69
158	2022-08-03	10.7	151	157	1.8	8.7	6.86
332	2022-08-03	11.8	482	480	0	8	7.45
262	2022-08-03	10	231	231	0	8.1	7.01
91	2022-08-03	12.7	957	947	3.9	7.2	7.48
420	2022-08-03	10.5	257	257	8.1	7.9	7.14
131	2022-08-03	14.9	773	771	9.8	7.1	7.31
130	2022-08-03	13.7	217	219	1.1	8.2	7.69
318	2022-08-04	12.9	487	485	4.9	7.3	7.31
64	2022-08-04	12.6	859	856	1.8	7	7.22
248	2022-08-04	12.8	615	617	7.7	5.8	6.09
207	2022-08-04	12.1	246	246	2.4	8.2	7.15
408	2022-08-04	11.4	376	376	6.3	7.2	6.47
139	2022-08-04	11.8	846	849	10.3	7.1	7.39
85	2022-08-04	12.6	202	192	7.6	5.9	6.05
269	2022-08-04	21.6	1000	983	7.8	7.2	7.55
199	2022-08-08	12.5	676	673	1.4	7.3	7.2
136	2022-08-08	11.9	716	713	0.5	7.1	7.14
431	2022-08-08	10.4	603	600	8.6	7.5	7.51
221	2022-08-08	13.1	1208	1187	0.6	7.2	7.29
52	2022-08-08	13	1050	1038	2.1	7.3	7.25
32	2022-08-08	11.6	1185	1178	0.6	7.2	7.29
368	2022-08-08	11.6	572	566	7.9	7.6	7.36
114	2022-08-09	14.5	961	949	1.4	6.9	7.26
67	2022-08-09	11.3	389	381	8.1	7.9	7.3
317	2022-08-09	12.3	1320	1277	0	6.7	7.31
42	2022-08-09	15.6	952	942	0.7	7.3	7.58
72	2022-08-09	17.4	1316	1314	8	7.1	7.49
259	2022-08-09	11.9	801	793	5.9	7.2	7.29
304	2022-08-09	11.2	781	775	1.3	7.6	7.43
412	2022-08-09	12.4	747	741	0	7.6	7.43
140	2022-08-09	12.7	424	415	10.9	8.5	6.7
178	2022-08-09	12.7	489	489	7.2	7.7	7.44
438	2022-08-09	11.4	429	423	9	7.8	7.4
220	2022-08-09	12.1	525	524	10.6	7.5	7.47
391	2022-08-09	13.2	330	328	8.5	8	7.21
188	2022-08-09	14.2	481	477	9.6	7.8	7.35
205	2022-08-09	16.2	396	398	3.4	7.7	7.43
388	2022-08-09	13.1	657	656	10.7	7.3	7.62
441	2022-08-09	15	631	620	6	7.4	7.63
293	2022-08-10	12	252	252	2.5	8	7.1
417	2022-08-10	14.2	103	106	10.2	9	6.79
264	2022-08-10	10.9	232	235	0	7.4	6.66
126	2022-08-10	12	748	739	8.1	7.1	7.34
379	2022-08-10	12.5	899	884	9.6	7.2	7.75
137	2022-08-10	12.7	982	967	4	7.1	7.48
28	2022-08-10	10.9	857	843	7.2	7.3	7.49
38	2022-08-10	11.7	774	766	5	7.3	7.35
210	2022-08-10	12.2	807	811	8.1	7.1	7.32
75	2022-08-10	12.5	210	209	8.7	6.7	6.47
241	2022-08-10	11.3	187	189	4.7	8.3	7.02
427	2022-08-10	11.2	227	225	6.6	6.5	6.36
291	2022-08-10	17.2	470	473	3	6.7	7
279	2022-08-11	11.7	588	581	10.5	7.4	7.52
57	2022-08-11	12.7	871	864	3.6	7.1	7.48
267	2022-08-11	13.2	821	816	2.1	7.2	7.52
112	2022-08-11	15.5	1107	1088	6.4	6.9	7.46
23	2022-08-11	12.5	537	544	4.8	7.4	7.49
34	2022-08-11	14.7	568	561	1.5	7	7.3
387	2022-08-11	19.1	605	592	7.6	7.2	7.61
59	2022-08-11	17.5	546	539	9.8	7.4	7.09
154	2022-08-15	13.2	165	170	1.7	7.5	7.05
276	2022-08-15	8.7	153	159	9	6.6	6.51
2	2022-08-15	10.5	78	86	5.9	6.6	6.16
191	2022-08-15	12.8	100	107	0.3	7	6.75
255	2022-08-15	9.4	55	62	6.4	7.1	6.17
261	2022-08-16	10.8	113	121	4.1	7.1	6.41
167	2022-08-16	13.8	242	238	2.8	7.5	6.76
296	2022-08-16	13.5	247	248	2.3	8.3	7.91
374	2022-08-16	9	227	233	3.8	7	6.61
107	2022-08-16	12.2	262	267	1.9	8.1	7.31
149	2022-08-16	15.3	238	245	8.8	7	6.62
101	2022-08-16	10.8	654	667	10.2	7.8	7.56
245	2022-08-16	11.7	225	232	5.4	6.3	6.38
77	2022-08-17	9.9	185	187	0.3	6.8	6.51
166	2022-08-17	9.4	268	280	0.1	7.8	7.06
65	2022-08-17	14.3	107	115	6.6	7.2	6.52
392	2022-08-17	13.1	138	148	1.7	7.2	6.67
327	2022-08-17	11.6	271	274	3.4	8.1	7.18
337	2022-08-17	15.2	71	81	4.6	6.7	6.25
216	2022-08-17	14	142	147	8.3	8.2	6.98
185	2022-08-17	9.7	257	262	1.7	7.5	6.9
236	2022-08-17	15.9	190	194	0.8	7.9	6.74
26	2022-08-17	16.9	150	153	7.2	6.4	6.41
432	2022-08-17	11.1	127	135	8.7	6.8	6.13
156	2022-08-18	13.5	488	489	1.7	6.9	6.61
109	2022-08-18	11.3	256	260	3.9	7.9	6.93
219	2022-08-18	14.4	175	177	10	5	5.34
100	2022-08-18	13.4	322	322	4.7	6.4	6.54
445	2022-08-18	9	225	228	2.2	7.2	6.73
435	2022-08-18	13.1	211	214	3.4	7.5	6.7
203	2022-08-18	12.7	863	862	7.3	7.2	7.7
74	2022-08-22	15.4	324	343	3.5	8.2	8.06
249	2022-08-22	15.7	58	66	1.8	5.9	6.22
106	2022-08-22	14.6	947	954	0.9	7.1	7.47
274	2022-08-22	11.6	322	337	9	6.8	6.54
7	2022-08-22	15.3	337	345	5.2	7.1	6.85
399	2022-08-22	13.5	366	355	7	7.7	7.13
9	2022-08-22	11.9	65	83	5	5.2	5.88
117	2022-08-22	13.8	479	484	0.4	7.4	7.26
69	2022-08-22	10.6	1091	1106	1	7.3	7.46
150	2022-08-22	11.5	66	76	5	5.4	5.75
357	2022-08-23	12.7	501	507	0.6	7.6	7.49
93	2022-08-23	10.4	725	734	0.1	7.1	7.34
308	2022-08-23	13.5	622	624	0.2	7.2	7.17
329	2022-08-23	12	1416	1429	0.2	7.5	7.16
410	2022-08-23	15.5	339	350	0.2	7.3	6.97
239	2022-08-23	13.9	296	304	10.8	8	7.05
43	2022-08-23	10.2	586	604	7.8	7.3	7.24
246	2022-08-23	11.6	217	237	9.3	6.9	6.54
234	2022-08-23	10.6	632	653	6.6	7	7.24
88	2022-08-23	15	180	208	9.7	4.7	5.23
162	2022-08-23	14	454	466	6.9	7.5	7.17
370	2022-08-23	14.8	741	746	0	7.4	7.7
135	2022-08-24	13.6	224	256	8.5	6.9	6.78
19	2022-08-24	13.8	693	712	10.1	7	7.28
348	2022-08-24	11.4	625	631	1.6	7.2	7.37
80	2022-08-24	14.5	94	96	6	6.3	6.32
127	2022-08-24	14.1	296	308	4.3	8.2	6.73
228	2022-08-24	12.3	172	218	11.1	6.5	6.71
434	2022-08-24	10.1	254	268	2	8.7	8.13
110	2022-08-24	14.8	564	578	0.6	7.6	7.51
397	2022-08-25	11.5	117	120	0.7	6.6	6.32
190	2022-08-25	14.1	21	40	8.2	4.9	5.83
208	2022-08-25	13.1	460	473	4.2	7.6	7.43
159	2022-08-29	15.4	222	234	7.9	7.1	6.88
194	2022-08-29	10.5	202	213	0.2	7.2	6.62
334	2022-08-29	16.9	234	241	0.9	7.2	6.91
187	2022-08-30	10.8	1145	1134	0.6	7.1	7.74
310	2022-08-30	12	387	397	3.8	7.1	6.84
169	2022-08-30	18.7	430	428	2.5	6.4	7.07
275	2022-08-30	12.1	388	396	7.2	7.4	7.45
411	2022-08-30	13.8	271	278	1.6	8.1	7.67
350	2022-08-30	10.8	987	992	2.1	6.9	6.62
13	2022-08-30	18.7	148	152	6	8.5	7.13
359	2022-08-31	17.4	172	180	4.6	7.7	6.84
104	2022-08-31	10	423	432	0.5	7.9	7.27
325	2022-08-31	9.4	188	200	0	7.7	6.94
353	2022-08-31	9.6	314	328	4.8	8	7.54
8	2022-08-31	18.8	287	291	1.7	5.7	6.22
369	2022-08-31	14.5	251	264	0	5	7.34
277	2022-08-31	10	161	173	2.5	7.5	6.72
5	2022-09-01	10.5	396	407	6.4	7.4	7.58
433	2022-09-01	9.9	327	319	1.4	7.3	6.76
394	2022-09-01	13.4	246	264	7.3	7.7	7.52
20	2022-09-01	15.1	670	679	1.9	7.8	7.73
360	2022-09-06	15.7	921	930	1.4	6.2	6.53
209	2022-09-06	13.6	494	513	1.2	6.9	7.29
354	2022-09-06	14.9	530	555	8.8	7.5	7.27
446	2022-09-07	11.8	531	545	7.2	7.2	7.19
298	2022-09-07	13.3	420	433	12.3	7.5	7.11
61	2022-09-07	15.4	595	591	9.8	6.9	7.12
271	2022-09-07	13.9	622	637	5.5	7.2	7.24
152	2022-09-07	17.7	50	60	10.8	6.2	6.22
128	2022-09-07	14.4	1739	1733	8.3	6.9	7.55
287	2022-09-07	15.2	626	637	0	7.1	7.19
336	2022-09-07	14	926	931	0.6	6.9	7.15
440	2022-09-07	14.2	540	553	4	7.3	7.21
217	2022-09-08	17.4	565	570	6.9	7.1	7.19
25	2022-09-08	12.9	425	433	10.5	7.5	7.28
289	2022-09-12	8.4	296	299	6.6	8	8.05
423	2022-09-12	12.8	250	257	0.3	7.8	8.03
118	2022-09-12	11.3	229	236	6.5	7.6	7.85
124	2022-09-13	11.9	136	142	0.9	7.5	7.8
292	2022-09-13	13.2	255	261	0.2	7.5	7.92
1	2022-09-13	11.5	128	147	0.7	7	7.49
316	2022-09-13	18.7	319	329	0	6.7	7.42
198	2022-09-13	10.4	275	285	9.4	6.8	7.46
132	2022-09-14	13.7	460	471	5.3	7.5	7.98
315	2022-09-14	13.3	724	733	9.3	7.2	7.82
14	2022-09-14	11.3	501	507	8.7	6.7	7
47	2022-09-14	13	404	411	3.4	5.9	6.53
295	2022-09-14	10.4	526	539	11.5	7.6	8.16
363	2022-09-15	11.8	510	530	0.3	7.7	8.15
301	2022-09-15	12.1	37	51	0	7.1	7.07
145	2022-09-16	12.4	554	552	7.3	6.1	6.71
87	2022-09-16	15.6	401	411	0	7.8	7.99
365	2022-09-19	11.8	102	120	7.5	6.4	6.8
313	2022-09-19	12.3	455	681	10.3	7.2	7.72
340	2022-09-19	14.9	59	261	11.8	7.3	7.83
415	2022-09-19	15.1	1980	2200	3.1	7	7.63
155	2022-09-19	15.4	354	364	5.7	7.1	7.64
442	2022-09-19	12.5	838	827	4.4	6.2	6.86
436	2022-09-19	10.2	358	370	0.6	7	7.66
285	2022-09-20	11.1	149	158	1.4	8.7	8.41
122	2022-09-20	11.8	69	354	7.6	7.7	8.06
366	2022-09-20	11.1	309	488	3	7.6	8.08
175	2022-09-20	13.6	151	165	2.6	6.6	7.13
343	2022-09-20	9.7	241	245	11.5	8.2	8.2
212	2022-09-20	14.1	414	552	0	7.5	7.92
260	2022-09-20	9.6	126	144	0	6.8	7.13
186	2022-09-21	9.7	90	103	1.7	7.1	7.34
351	2022-09-21	12.1	414	413	1.3	7.1	7.76
35	2022-09-21	13.9	310	416	0	7.3	7.89
281	2022-09-21	16.7	179	183	2.6	5.6	6.22
389	2022-09-25	11.1	161	166	0	7.7	7.63
361	2022-09-25	10.4	120	130	1.9	6.9	7.38
92	2022-09-26	9.3	334	340	0	7.7	8.05
282	2022-11-14	9.9	478	465	3.6	7.5	7.9
3	2023-01-06	9.7	290	281	6.3	5.3	6.11
148	2023-01-10	9.01	199	190	9.37	8.38	8.07
345	2023-01-11	9.51	530	499	0	7.33	7.88
250	2023-01-12	9.13	172	192	0	6.32	7.3
283	2023-01-20	8.2	365	359	3	7.9	8.1

## Sheet: Table S22
Laboratory results: the 450 primary samples
Analysis Lab Name	Study well number	Collection Start Date/Time	Parameter Description	CAS number (PFAS only)	Result Qualifier	Result Value	Units	LOD	LOQ
Wisconsin State Laboratory of Hygiene	1	2022-09-13 14:01:00	Perfluoro-n-octanoic acid	335-67-1	Below LOD	<0.102	ng/L	0.102	0.947
Wisconsin State Laboratory of Hygiene	1	2022-09-13 14:01:00	Perfluoro-n-octanesulfonic acid	1763-23-1	Below LOD	<0.135	ng/L	0.135	0.947
Wisconsin State Laboratory of Hygiene	1	2022-09-13 14:01:00	PERFLUORO-N-PENTANOIC ACID	2706-90-3	Below LOD	<0.142	ng/L	0.142	0.947
Wisconsin State Laboratory of Hygiene	1	2022-09-13 14:01:00	PERFLUORO-N-HEXANOIC ACID	307-24-4	Below LOD	<0.193	ng/L	0.193	0.947
Wisconsin State Laboratory of Hygiene	1	2022-09-13 14:01:00	PERFLUORO-N-HEPTANOIC ACID	375-85-9	Below LOD	<0.142	ng/L	0.142	0.947
Wisconsin State Laboratory of Hygiene	1	2022-09-13 14:01:00	PERFLUORO-N-NONANOIC ACID	375-95-1	Below LOD	<0.140	ng/L	0.14	0.947
Wisconsin State Laboratory of Hygiene	1	2022-09-13 14:01:00	PERFLUORO-N-DECANOIC ACID	335-76-2	Below LOD	<0.154	ng/L	0.154	0.947
Wisconsin State Laboratory of Hygiene	1	2022-09-13 14:01:00	PERFLUORO-N-UNDECANOIC ACID	2058-94-8	Below LOD	<0.210	ng/L	0.21	0.947
Wisconsin State Laboratory of Hygiene	1	2022-09-13 14:01:00	PERFLUORO-N-DODECANOIC ACID	307-55-1	Below LOD	<0.257	ng/L	0.257	0.947
Wisconsin State Laboratory of Hygiene	1	2022-09-13 14:01:00	PERFLOURO-N-TRIDECANOIC ACID	72629-94-8	Below LOD	<0.183	ng/L	0.183	0.947
Wisconsin State Laboratory of Hygiene	1	2022-09-13 14:01:00	PERFLOURO-N-TETRADECANOIC ACID	376-06-7	Below LOD	<0.166	ng/L	0.166	0.947
Wisconsin State Laboratory of Hygiene	1	2022-09-13 14:01:00	Perfluoroethylcyclohexane sulfonic acid	133201-07-7	Below LOD	<0.181	ng/L	0.181	0.947
Wisconsin State Laboratory of Hygiene	1	2022-09-13 14:01:00	Perfluoropropanesulfonic acid	423-41-6	Below LOD	<0.244	ng/L	0.244	0.947
Wisconsin State Laboratory of Hygiene	1	2022-09-13 14:01:00	Perfluorobutanesulfonamide	30334-69-1	Below LOD	<0.409	ng/L	0.409	0.947
Wisconsin State Laboratory of Hygiene	1	2022-09-13 14:01:00	Perfluorohexanesulfonamide	41997-13-1	Below LOD	<0.458	ng/L	0.458	0.947
Wisconsin State Laboratory of Hygiene	1	2022-09-13 14:01:00	6:2 fluorotelomer unsaturated carboxylic acid	70887-88-6	Below LOD	<0.273	ng/L	0.273	0.947
Wisconsin State Laboratory of Hygiene	1	2022-09-13 14:01:00	8:2 fluorotelomer unsaturated carboxylic acid	70887-84-2	Below LOD	<0.206	ng/L	0.206	0.947
Wisconsin State Laboratory of Hygiene	1	2022-09-13 14:01:00	10:2 fluorotelomer unsaturated carboxylic acid	70887-94-4	Below LOD	<0.346	ng/L	0.346	0.947
Wisconsin State Laboratory of Hygiene	1	2022-09-13 14:01:00	3:3 fluorotelomer carboxylic acid	356-02-5	Below LOD	<0.237	ng/L	0.237	0.947
Wisconsin State Laboratory of Hygiene	1	2022-09-13 14:01:00	5:3 fluorotelomer carboxylic acid	914637-49-3	Below LOD	<0.366	ng/L	0.366	0.947
Wisconsin State Laboratory of Hygiene	1	2022-09-13 14:01:00	7:3 fluorotelomer carboxylic acid	812-70-4	Below LOD	<0.417	ng/L	0.417	0.947
Wisconsin State Laboratory of Hygiene	1	2022-09-13 14:01:00	Perfluoro-n-butanesulfonic acid	375-73-5	Below LOD	<0.219	ng/L	0.219	0.947
Wisconsin State Laboratory of Hygiene	1	2022-09-13 14:01:00	Perfluoro-n-hexanesulfonic acid	355-46-4	Below LOD	<0.134	ng/L	0.134	0.947
Wisconsin State Laboratory of Hygiene	1	2022-09-13 14:01:00	Perfluoro-n-heptanesulfonic acid	375-92-8	Below LOD	<0.180	ng/L	0.18	0.947
Wisconsin State Laboratory of Hygiene	1	2022-09-13 14:01:00	Perfluoro-n-decanesulfonic acid	335-77-3	Below LOD	<0.243	ng/L	0.243	0.947
Wisconsin State Laboratory of Hygiene	1	2022-09-13 14:01:00	PERFLUORO-N-BUTANOIC ACID	375-22-4	Below LOD	<0.328	ng/L	0.328	0.947
Wisconsin State Laboratory of Hygiene	1	2022-09-13 14:01:00	N-Ethyl perfluorooctanesulfonamidoethanol	1691-99-2	Below LOD	<0.201	ng/L	0.201	0.947
Wisconsin State Laboratory of Hygiene	1	2022-09-13 14:01:00	4:2 Fluorotelomer sulfonic acid	757124-72-4	Below LOD	<0.180	ng/L	0.18	0.947
Wisconsin State Laboratory of Hygiene	1	2022-09-13 14:01:00	6:2 Fluorotelomer sulfonic acid	27619-97-2	Below LOD	<0.258	ng/L	0.258	0.947
Wisconsin State Laboratory of Hygiene	1	2022-09-13 14:01:00	8:2 Fluorotelomer sulfonic acid	39108-34-4	Below LOD	<0.248	ng/L	0.248	0.947
Wisconsin State Laboratory of Hygiene	1	2022-09-13 14:01:00	10:2 Fluorotelomer sulfonic acid	120226-60-0	Below LOD	<0.194	ng/L	0.194	0.947
Wisconsin State Laboratory of Hygiene	1	2022-09-13 14:01:00	N-methyl perfluorooctanesulfonamidoacetic acid	2355-31-9	Below LOD	<0.207	ng/L	0.207	0.947
Wisconsin State Laboratory of Hygiene	1	2022-09-13 14:01:00	N-ethyl perfluorooctanesulfonamidoacetic acid	2991-50-6	Below LOD	<0.201	ng/L	0.201	0.947
Wisconsin State Laboratory of Hygiene	1	2022-09-13 14:01:00	Hexafluoropropylene oxide dimer acid	13252-13-6	Below LOD	<0.182	ng/L	0.182	0.947
Wisconsin State Laboratory of Hygiene	1	2022-09-13 14:01:00	4,8-Dioxa-3H-perfluorononanoic acid	919005-14-4	Below LOD	<0.121	ng/L	0.121	0.947
Wisconsin State Laboratory of Hygiene	1	2022-09-13 14:01:00	11-chloroeicosafluoro-3-oxaundecane-1-sulfonic acid	763051-92-9	Below LOD	<0.141	ng/L	0.141	0.947
Wisconsin State Laboratory of Hygiene	1	2022-09-13 14:01:00	9-chlorohexadecafluoro-3-oxanone-1-sulfonic acid	756426-58-1	Below LOD	<0.172	ng/L	0.172	0.947
Wisconsin State Laboratory of Hygiene	1	2022-09-13 14:01:00	Perfluoropentanesulfonic acid	2706-91-4	Below LOD	<0.129	ng/L	0.129	0.947
Wisconsin State Laboratory of Hygiene	1	2022-09-13 14:01:00	Perfluorononanesulfonic acid	68259-12-1	Below LOD	<0.172	ng/L	0.172	0.947
Wisconsin State Laboratory of Hygiene	1	2022-09-13 14:01:00	Perfluorododecanesulfonic acid	79780-39-5	Below LOD	<0.377	ng/L	0.377	0.947
Wisconsin State Laboratory of Hygiene	1	2022-09-13 14:01:00	Perfluorooctanesulfonamide	754-91-6	Below LOD	<0.147	ng/L	0.147	0.947
Wisconsin State Laboratory of Hygiene	1	2022-09-13 14:01:00	N-methyl perfluorooctanesulfonamide	31506-32-8	Below LOD	<0.947	ng/L	0.947	1.89
Wisconsin State Laboratory of Hygiene	1	2022-09-13 14:01:00	N-ethyl perfluorooctanesulfonamide	4151-50-2	Below LOD	<0.657	ng/L	0.657	1.89
Wisconsin State Laboratory of Hygiene	1	2022-09-13 14:01:00	N-Methyl perfluorooctanesulfonamidoethanol	24448-09-7	Below LOD	<0.266	ng/L	0.266	0.947
UWSP Water and Environmental Analysis Lab	1	2022-09-13 14:04:00	POTASSIUM TOTAL RECOVERABLE		Valid Result	0.777	MG/L	0.015	0.05
UWSP Water and Environmental Analysis Lab	1	2022-09-13 14:04:00	SULFUR		Valid Result	0.58	MG/L	0.02	0.07
UWSP Water and Environmental Analysis Lab	1	2022-09-13 14:04:00	CONDUCTIVITY, UMHOS/CM @ 25C		Valid Result	147	UMHOS/CM	1
UWSP Water and Environmental Analysis Lab	1	2022-09-13 14:04:00	ZINC TOTAL REC		Valid Result	0.027	MG/L	0.003	0.011
UWSP Water and Environmental Analysis Lab	1	2022-09-13 14:04:00	LEAD TOTAL REC		Below LOD	ND	MG/L	0.004	0.012
UWSP Water and Environmental Analysis Lab	1	2022-09-13 14:04:00	MANGANESE, TOTAL RECOVERABLE		Valid Result	0.039	MG/L	0.001	0.002
UWSP Water and Environmental Analysis Lab	1	2022-09-13 14:04:00	COPPER TOTAL		Valid Result	0.003	MG/L	0.0005	0.002
UWSP Water and Environmental Analysis Lab	1	2022-09-13 14:04:00	SODIUM TOTAL RECOVERABLE		Valid Result	3.13	MG/L	0.234	0.781
UWSP Water and Environmental Analysis Lab	1	2022-09-13 14:04:00	CHLORIDE		Below LOD	ND	MG/L	0.5	1.5
UWSP Water and Environmental Analysis Lab	1	2022-09-13 14:04:00	ARSENIC TOTAL RECOVERABLE		Below LOD	ND	MG/L	0.005	0.018
UWSP Water and Environmental Analysis Lab	1	2022-09-13 14:04:00	IRON TOTAL RECOVERABLE		Valid Result	0.219	MG/L	0.005	0.018
UWSP Water and Environmental Analysis Lab	1	2022-09-13 14:04:00	MAGNESIUM TOTAL RECOVERABLE		Valid Result	7.078	MG/L	0.007	0.024
UWSP Water and Environmental Analysis Lab	1	2022-09-13 14:04:00	PHOSPHORUS TOTAL		Below LOD	ND	MG/L	0.005	0.017
UWSP Water and Environmental Analysis Lab	1	2022-09-13 14:04:00	CARBON TOTAL ORGANIC		Below LOD	ND	MG/L	0.3	1.1
UWSP Water and Environmental Analysis Lab	1	2022-09-13 14:04:00	CALCIUM TOTAL RECOVERABLE		Valid Result	14.51	MG/L	0.02	0.067
UWSP Water and Environmental Analysis Lab	1	2022-09-13 14:04:00	NITROGEN NH3-N TOTAL		Below LOD	ND	MG/L	0.01	0.03
UWSP Water and Environmental Analysis Lab	1	2022-09-13 14:04:00	NITROGEN NO3+NO2		Below LOD	ND	MG/L	0.1	0.3
UWSP Water and Environmental Analysis Lab	1	2022-09-13 14:04:00	PH LAB		Valid Result	7.49	SU	0.1	0.3
UWSP Water and Environmental Analysis Lab	1	2022-09-13 14:04:00	ALKALINITY TOTAL CACO3		Valid Result	75	MG/L	4
UWSP Water and Environmental Analysis Lab	1	2022-09-13 14:04:00	ALACHLOR ESA (Alachlor ethanesulfonic acid)		Below LOD	ND	UG/L	0.08
UWSP Water and Environmental Analysis Lab	1	2022-09-13 14:04:00	CAFFEINE		Below LOD	ND	NG/L	12	40
UWSP Water and Environmental Analysis Lab	1	2022-09-13 14:04:00	CARBAMAZEPINE		Below LOD	ND	NG/L	2	6.7
UWSP Water and Environmental Analysis Lab	1	2022-09-13 14:04:00	PARAXANTHINE		Below LOD	ND	NG/L	5	16.7
UWSP Water and Environmental Analysis Lab	1	2022-09-13 14:04:00	SULFAMETHOXAZOLE		Below LOD	ND	NG/L	5	16.7
UWSP Water and Environmental Analysis Lab	1	2022-09-13 14:04:00	ALACHLOR OA		Below LOD	ND	UG/L	0.08
UWSP Water and Environmental Analysis Lab	1	2022-09-13 14:04:00	METOLACHLOR ESA		Below LOD	ND	UG/L	0.08
UWSP Water and Environmental Analysis Lab	1	2022-09-13 14:04:00	METOLACHLOR OA		Below LOD	ND	UG/L	0.08
UWSP Water and Environmental Analysis Lab	1	2022-09-13 14:04:00	Sucralose		Below LOD	ND	NG/L	25	83.3
UWSP Water and Environmental Analysis Lab	1	2022-09-13 14:04:00	Acesulfame		Below LOD	ND	NG/L	5	16.7
Wisconsin State Laboratory of Hygiene	2	2022-08-15 13:43:00	Perfluoro-n-octanoic acid	335-67-1	Below LOD	<0.0998	ng/L	0.0998	0.924
Wisconsin State Laboratory of Hygiene	2	2022-08-15 13:43:00	Perfluoro-n-octanesulfonic acid	1763-23-1	Below LOD	<0.132	ng/L	0.132	0.924
Wisconsin State Laboratory of Hygiene	2	2022-08-15 13:43:00	PERFLUORO-N-PENTANOIC ACID	2706-90-3	Below LOD	<0.139	ng/L	0.139	0.924
Wisconsin State Laboratory of Hygiene	2	2022-08-15 13:43:00	PERFLUORO-N-HEXANOIC ACID	307-24-4	Below LOD	<0.188	ng/L	0.188	0.924
Wisconsin State Laboratory of Hygiene	2	2022-08-15 13:43:00	PERFLUORO-N-HEPTANOIC ACID	375-85-9	Below LOD	<0.139	ng/L	0.139	0.924
Wisconsin State Laboratory of Hygiene	2	2022-08-15 13:43:00	PERFLUORO-N-NONANOIC ACID	375-95-1	Below LOD	<0.137	ng/L	0.137	0.924
Wisconsin State Laboratory of Hygiene	2	2022-08-15 13:43:00	PERFLUORO-N-DECANOIC ACID	335-76-2	Below LOD	<0.151	ng/L	0.151	0.924
Wisconsin State Laboratory of Hygiene	2	2022-08-15 13:43:00	PERFLUORO-N-UNDECANOIC ACID	2058-94-8	Below LOD	<0.205	ng/L	0.205	0.924
Wisconsin State Laboratory of Hygiene	2	2022-08-15 13:43:00	PERFLUORO-N-DODECANOIC ACID	307-55-1	Below LOD	<0.250	ng/L	0.25	0.924
Wisconsin State Laboratory of Hygiene	2	2022-08-15 13:43:00	PERFLOURO-N-TRIDECANOIC ACID	72629-94-8	Below LOD	<0.178	ng/L	0.178	0.924
Wisconsin State Laboratory of Hygiene	2	2022-08-15 13:43:00	PERFLOURO-N-TETRADECANOIC ACID	376-06-7	Below LOD	<0.162	ng/L	0.162	0.924
Wisconsin State Laboratory of Hygiene	2	2022-08-15 13:43:00	Perfluoroethylcyclohexane sulfonic acid	133201-07-7	Below LOD	<0.176	ng/L	0.176	0.924
Wisconsin State Laboratory of Hygiene	2	2022-08-15 13:43:00	Perfluoropropanesulfonic acid	423-41-6	Below LOD	<0.238	ng/L	0.238	0.924
Wisconsin State Laboratory of Hygiene	2	2022-08-15 13:43:00	Perfluorobutanesulfonamide	30334-69-1	Below LOD	<0.399	ng/L	0.399	0.924
Wisconsin State Laboratory of Hygiene	2	2022-08-15 13:43:00	Perfluorohexanesulfonamide	41997-13-1	Below LOD	<0.447	ng/L	0.447	0.924
Wisconsin State Laboratory of Hygiene	2	2022-08-15 13:43:00	6:2 fluorotelomer unsaturated carboxylic acid	70887-88-6	Below LOD	<0.266	ng/L	0.266	0.924
Wisconsin State Laboratory of Hygiene	2	2022-08-15 13:43:00	8:2 fluorotelomer unsaturated carboxylic acid	70887-84-2	Below LOD	<0.201	ng/L	0.201	0.924
Wisconsin State Laboratory of Hygiene	2	2022-08-15 13:43:00	10:2 fluorotelomer unsaturated carboxylic acid	70887-94-4	Below LOD	<0.338	ng/L	0.338	0.924
Wisconsin State Laboratory of Hygiene	2	2022-08-15 13:43:00	3:3 fluorotelomer carboxylic acid	356-02-5	Below LOD	<0.231	ng/L	0.231	0.924
Wisconsin State Laboratory of Hygiene	2	2022-08-15 13:43:00	5:3 fluorotelomer carboxylic acid	914637-49-3	Below LOD	<0.358	ng/L	0.358	0.924
Wisconsin State Laboratory of Hygiene	2	2022-08-15 13:43:00	7:3 fluorotelomer carboxylic acid	812-70-4	Below LOD	<0.407	ng/L	0.407	0.924
Wisconsin State Laboratory of Hygiene	2	2022-08-15 13:43:00	Perfluoro-n-butanesulfonic acid	375-73-5	Below LOD	<0.213	ng/L	0.213	0.924
Wisconsin State Laboratory of Hygiene	2	2022-08-15 13:43:00	Perfluoro-n-hexanesulfonic acid	355-46-4	Below LOD	<0.131	ng/L	0.131	0.924
Wisconsin State Laboratory of Hygiene	2	2022-08-15 13:43:00	Perfluoro-n-heptanesulfonic acid	375-92-8	Below LOD	<0.176	ng/L	0.176	0.924
Wisconsin State Laboratory of Hygiene	2	2022-08-15 13:43:00	Perfluoro-n-decanesulfonic acid	335-77-3	Below LOD	<0.237	ng/L	0.237	0.924
Wisconsin State Laboratory of Hygiene	2	2022-08-15 13:43:00	PERFLUORO-N-BUTANOIC ACID	375-22-4	Below LOD	<0.320	ng/L	0.32	0.924
Wisconsin State Laboratory of Hygiene	2	2022-08-15 13:43:00	N-Ethyl perfluorooctanesulfonamidoethanol	1691-99-2	Below LOD	<0.196	ng/L	0.196	0.924
Wisconsin State Laboratory of Hygiene	2	2022-08-15 13:43:00	4:2 Fluorotelomer sulfonic acid	757124-72-4	Below LOD	<0.176	ng/L	0.176	0.924
Wisconsin State Laboratory of Hygiene	2	2022-08-15 13:43:00	6:2 Fluorotelomer sulfonic acid	27619-97-2	Below LOD	<0.251	ng/L	0.251	0.924
Wisconsin State Laboratory of Hygiene	2	2022-08-15 13:43:00	8:2 Fluorotelomer sulfonic acid	39108-34-4	Below LOD	<0.242	ng/L	0.242	0.924
Wisconsin State Laboratory of Hygiene	2	2022-08-15 13:43:00	10:2 Fluorotelomer sulfonic acid	120226-60-0	Below LOD	<0.189	ng/L	0.189	0.924
Wisconsin State Laboratory of Hygiene	2	2022-08-15 13:43:00	N-methyl perfluorooctanesulfonamidoacetic acid	2355-31-9	Below LOD	<0.202	ng/L	0.202	0.924
Wisconsin State Laboratory of Hygiene	2	2022-08-15 13:43:00	N-ethyl perfluorooctanesulfonamidoacetic acid	2991-50-6	Below LOD	<0.196	ng/L	0.196	0.924
Wisconsin State Laboratory of Hygiene	2	2022-08-15 13:43:00	Hexafluoropropylene oxide dimer acid	13252-13-6	Below LOD	<0.177	ng/L	0.177	0.924
Wisconsin State Laboratory of Hygiene	2	2022-08-15 13:43:00	4,8-Dioxa-3H-perfluorononanoic acid	919005-14-4	Below LOD	<0.118	ng/L	0.118	0.924
Wisconsin State Laboratory of Hygiene	2	2022-08-15 13:43:00	11-chloroeicosafluoro-3-oxaundecane-1-sulfonic acid	763051-92-9	Below LOD	<0.138	ng/L	0.138	0.924
Wisconsin State Laboratory of Hygiene	2	2022-08-15 13:43:00	9-chlorohexadecafluoro-3-oxanone-1-sulfonic acid	756426-58-1	Below LOD	<0.168	ng/L	0.168	0.924
Wisconsin State Laboratory of Hygiene	2	2022-08-15 13:43:00	Perfluoropentanesulfonic acid	2706-91-4	Below LOD	<0.126	ng/L	0.126	0.924
Wisconsin State Laboratory of Hygiene	2	2022-08-15 13:43:00	Perfluorononanesulfonic acid	68259-12-1	Below LOD	<0.168	ng/L	0.168	0.924
Wisconsin State Laboratory of Hygiene	2	2022-08-15 13:43:00	Perfluorododecanesulfonic acid	79780-39-5	Below LOD	<0.368	ng/L	0.368	0.924
Wisconsin State Laboratory of Hygiene	2	2022-08-15 13:43:00	Perfluorooctanesulfonamide	754-91-6	Between LOD and LOQ	0.184	ng/L	0.143	0.924
Wisconsin State Laboratory of Hygiene	2	2022-08-15 13:43:00	N-methyl perfluorooctanesulfonamide	31506-32-8	Below LOD	<0.924	ng/L	0.924	1.85
Wisconsin State Laboratory of Hygiene	2	2022-08-15 13:43:00	N-ethyl perfluorooctanesulfonamide	4151-50-2	Below LOD	<0.641	ng/L	0.641	1.85
Wisconsin State Laboratory of Hygiene	2	2022-08-15 13:43:00	N-Methyl perfluorooctanesulfonamidoethanol	24448-09-7	Below LOD	<0.260	ng/L	0.26	0.924
UWSP Water and Environmental Analysis Lab	2	2022-08-15 13:45:00	POTASSIUM TOTAL RECOVERABLE		Valid Result	0.608	MG/L	0.015	0.05
UWSP Water and Environmental Analysis Lab	2	2022-08-15 13:45:00	SULFUR		Valid Result	1.71	MG/L	0.02	0.07
UWSP Water and Environmental Analysis Lab	2	2022-08-15 13:45:00	CONDUCTIVITY, UMHOS/CM @ 25C		Valid Result	86	UMHOS/CM	1
UWSP Water and Environmental Analysis Lab	2	2022-08-15 13:45:00	ZINC TOTAL REC		Between LOD and LOQ	0.008	MG/L	0.003	0.011
UWSP Water and Environmental Analysis Lab	2	2022-08-15 13:45:00	LEAD TOTAL REC		Below LOD	ND	MG/L	0.004	0.012
UWSP Water and Environmental Analysis Lab	2	2022-08-15 13:45:00	MANGANESE, TOTAL RECOVERABLE		Valid Result	0.022	MG/L	0.001	0.002
UWSP Water and Environmental Analysis Lab	2	2022-08-15 13:45:00	COPPER TOTAL		Valid Result	0.022	MG/L	0.0005	0.002
UWSP Water and Environmental Analysis Lab	2	2022-08-15 13:45:00	SODIUM TOTAL RECOVERABLE		Valid Result	3.759	MG/L	0.234	0.781
UWSP Water and Environmental Analysis Lab	2	2022-08-15 13:45:00	CHLORIDE		Below LOD	ND	MG/L	0.5	1.5
UWSP Water and Environmental Analysis Lab	2	2022-08-15 13:45:00	ARSENIC TOTAL RECOVERABLE		Below LOD	ND	MG/L	0.005	0.018
UWSP Water and Environmental Analysis Lab	2	2022-08-15 13:45:00	IRON TOTAL RECOVERABLE		Valid Result	0.024	MG/L	0.005	0.018
UWSP Water and Environmental Analysis Lab	2	2022-08-15 13:45:00	MAGNESIUM TOTAL RECOVERABLE		Valid Result	2.861	MG/L	0.007	0.024
UWSP Water and Environmental Analysis Lab	2	2022-08-15 13:45:00	PHOSPHORUS TOTAL		Between LOD and LOQ	0.008	MG/L	0.005	0.017
UWSP Water and Environmental Analysis Lab	2	2022-08-15 13:45:00	CARBON TOTAL ORGANIC		Between LOD and LOQ	0.6	MG/L	0.3	1.1
UWSP Water and Environmental Analysis Lab	2	2022-08-15 13:45:00	CALCIUM TOTAL RECOVERABLE		Valid Result	7.921	MG/L	0.02	0.067
UWSP Water and Environmental Analysis Lab	2	2022-08-15 13:45:00	NITROGEN NH3-N TOTAL		Below LOD	ND	MG/L	0.01	0.03
UWSP Water and Environmental Analysis Lab	2	2022-08-15 13:45:00	NITROGEN NO3+NO2		Between LOD and LOQ	0.1	MG/L	0.1	0.3
UWSP Water and Environmental Analysis Lab	2	2022-08-15 13:45:00	PH LAB		Valid Result	6.16	SU	0.1	0.3
UWSP Water and Environmental Analysis Lab	2	2022-08-15 13:45:00	ALKALINITY TOTAL CACO3		Valid Result	36	MG/L	4
UWSP Water and Environmental Analysis Lab	2	2022-08-15 13:45:00	ALACHLOR ESA (Alachlor ethanesulfonic acid)		Below LOD	ND	UG/L	0.08
UWSP Water and Environmental Analysis Lab	2	2022-08-15 13:45:00	CAFFEINE		Below LOD	ND	NG/L	12	40
UWSP Water and Environmental Analysis Lab	2	2022-08-15 13:45:00	CARBAMAZEPINE		Below LOD	ND	NG/L	2	6.7
UWSP Water and Environmental Analysis Lab	2	2022-08-15 13:45:00	PARAXANTHINE		Below LOD	ND	NG/L	5	16.7
UWSP Water and Environmental Analysis Lab	2	2022-08-15 13:45:00	SULFAMETHOXAZOLE		Below LOD	ND	NG/L	5	16.7
UWSP Water and Environmental Analysis Lab	2	2022-08-15 13:45:00	ALACHLOR OA		Below LOD	ND	UG/L	0.08
UWSP Water and Environmental Analysis Lab	2	2022-08-15 13:45:00	METOLACHLOR ESA		Below LOD	ND	UG/L	0.08
UWSP Water and Environmental Analysis Lab	2	2022-08-15 13:45:00	METOLACHLOR OA		Below LOD	ND	UG/L	0.08
UWSP Water and Environmental Analysis Lab	2	2022-08-15 13:45:00	Sucralose		Below LOD	ND	NG/L	25	83.3
UWSP Water and Environmental Analysis Lab	2	2022-08-15 13:45:00	Acesulfame		Below LOD	ND	NG/L	5	16.7
Wisconsin State Laboratory of Hygiene	3	2023-01-06 14:00:00	Perfluoro-n-octanoic acid	335-67-1	Below LOD	<0.105	ng/L	0.105	0.977
Wisconsin State Laboratory of Hygiene	3	2023-01-06 14:00:00	Perfluoro-n-octanesulfonic acid	1763-23-1	Below LOD	<0.140	ng/L	0.14	0.977
Wisconsin State Laboratory of Hygiene	3	2023-01-06 14:00:00	PERFLUORO-N-PENTANOIC ACID	2706-90-3	Below LOD	<0.146	ng/L	0.146	0.977
Wisconsin State Laboratory of Hygiene	3	2023-01-06 14:00:00	PERFLUORO-N-HEXANOIC ACID	307-24-4	Below LOD	<0.199	ng/L	0.199	0.977
Wisconsin State Laboratory of Hygiene	3	2023-01-06 14:00:00	PERFLUORO-N-HEPTANOIC ACID	375-85-9	Below LOD	<0.146	ng/L	0.146	0.977
Wisconsin State Laboratory of Hygiene	3	2023-01-06 14:00:00	PERFLUORO-N-NONANOIC ACID	375-95-1	Below LOD	<0.145	ng/L	0.145	0.977
Wisconsin State Laboratory of Hygiene	3	2023-01-06 14:00:00	PERFLUORO-N-DECANOIC ACID	335-76-2	Below LOD	<0.159	ng/L	0.159	0.977
Wisconsin State Laboratory of Hygiene	3	2023-01-06 14:00:00	PERFLUORO-N-UNDECANOIC ACID	2058-94-8	Below LOD	<0.217	ng/L	0.217	0.977
Wisconsin State Laboratory of Hygiene	3	2023-01-06 14:00:00	PERFLUORO-N-DODECANOIC ACID	307-55-1	Below LOD	<0.265	ng/L	0.265	0.977
Wisconsin State Laboratory of Hygiene	3	2023-01-06 14:00:00	PERFLOURO-N-TRIDECANOIC ACID	72629-94-8	Below LOD	<0.188	ng/L	0.188	0.977
Wisconsin State Laboratory of Hygiene	3	2023-01-06 14:00:00	PERFLOURO-N-TETRADECANOIC ACID	376-06-7	Below LOD	<0.171	ng/L	0.171	0.977
Wisconsin State Laboratory of Hygiene	3	2023-01-06 14:00:00	Perfluoroethylcyclohexane sulfonic acid	133201-07-7	Below LOD	<0.187	ng/L	0.187	0.977
Wisconsin State Laboratory of Hygiene	3	2023-01-06 14:00:00	Perfluoropropanesulfonic acid	423-41-6	Below LOD	<0.252	ng/L	0.252	0.977
Wisconsin State Laboratory of Hygiene	3	2023-01-06 14:00:00	Perfluorobutanesulfonamide	30334-69-1	Below LOD	<0.422	ng/L	0.422	0.977
Wisconsin State Laboratory of Hygiene	3	2023-01-06 14:00:00	Perfluorohexanesulfonamide	41997-13-1	Below LOD	<0.473	ng/L	0.473	0.977
Wisconsin State Laboratory of Hygiene	3	2023-01-06 14:00:00	6:2 fluorotelomer unsaturated carboxylic acid	70887-88-6	Below LOD	<0.281	ng/L	0.281	0.977
Wisconsin State Laboratory of Hygiene	3	2023-01-06 14:00:00	8:2 fluorotelomer unsaturated carboxylic acid	70887-84-2	Below LOD	<0.213	ng/L	0.213	0.977
Wisconsin State Laboratory of Hygiene	3	2023-01-06 14:00:00	10:2 fluorotelomer unsaturated carboxylic acid	70887-94-4	Below LOD	<0.357	ng/L	0.357	0.977
Wisconsin State Laboratory of Hygiene	3	2023-01-06 14:00:00	3:3 fluorotelomer carboxylic acid	356-02-5	Below LOD	<0.244	ng/L	0.244	0.977
Wisconsin State Laboratory of Hygiene	3	2023-01-06 14:00:00	5:3 fluorotelomer carboxylic acid	914637-49-3	Below LOD	<0.378	ng/L	0.378	0.977
Wisconsin State Laboratory of Hygiene	3	2023-01-06 14:00:00	7:3 fluorotelomer carboxylic acid	812-70-4	Below LOD	<0.430	ng/L	0.43	0.977
Wisconsin State Laboratory of Hygiene	3	2023-01-06 14:00:00	Perfluoro-n-butanesulfonic acid	375-73-5	Below LOD	<0.226	ng/L	0.226	0.977
Wisconsin State Laboratory of Hygiene	3	2023-01-06 14:00:00	Perfluoro-n-hexanesulfonic acid	355-46-4	Below LOD	<0.139	ng/L	0.139	0.977
Wisconsin State Laboratory of Hygiene	3	2023-01-06 14:00:00	Perfluoro-n-heptanesulfonic acid	375-92-8	Below LOD	<0.186	ng/L	0.186	0.977
Wisconsin State Laboratory of Hygiene	3	2023-01-06 14:00:00	Perfluoro-n-decanesulfonic acid	335-77-3	Below LOD	<0.251	ng/L	0.251	0.977
Wisconsin State Laboratory of Hygiene	3	2023-01-06 14:00:00	PERFLUORO-N-BUTANOIC ACID	375-22-4	Between LOD and LOQ	0.481	ng/L	0.338	0.977
Wisconsin State Laboratory of Hygiene	3	2023-01-06 14:00:00	N-Ethyl perfluorooctanesulfonamidoethanol	1691-99-2	Below LOD	<0.207	ng/L	0.207	0.977
Wisconsin State Laboratory of Hygiene	3	2023-01-06 14:00:00	4:2 Fluorotelomer sulfonic acid	757124-72-4	Below LOD	<0.186	ng/L	0.186	0.977
Wisconsin State Laboratory of Hygiene	3	2023-01-06 14:00:00	6:2 Fluorotelomer sulfonic acid	27619-97-2	Below LOD	<0.266	ng/L	0.266	0.977
Wisconsin State Laboratory of Hygiene	3	2023-01-06 14:00:00	8:2 Fluorotelomer sulfonic acid	39108-34-4	Below LOD	<0.256	ng/L	0.256	0.977
Wisconsin State Laboratory of Hygiene	3	2023-01-06 14:00:00	10:2 Fluorotelomer sulfonic acid	120226-60-0	Below LOD	<0.200	ng/L	0.2	0.977
Wisconsin State Laboratory of Hygiene	3	2023-01-06 14:00:00	N-methyl perfluorooctanesulfonamidoacetic acid	2355-31-9	Below LOD	<0.214	ng/L	0.214	0.977
Wisconsin State Laboratory of Hygiene	3	2023-01-06 14:00:00	N-ethyl perfluorooctanesulfonamidoacetic acid	2991-50-6	Below LOD	<0.207	ng/L	0.207	0.977
Wisconsin State Laboratory of Hygiene	3	2023-01-06 14:00:00	Hexafluoropropylene oxide dimer acid	13252-13-6	Below LOD	<0.188	ng/L	0.188	0.977
Wisconsin State Laboratory of Hygiene	3	2023-01-06 14:00:00	4,8-Dioxa-3H-perfluorononanoic acid	919005-14-4	Below LOD	<0.125	ng/L	0.125	0.977
Wisconsin State Laboratory of Hygiene	3	2023-01-06 14:00:00	11-chloroeicosafluoro-3-oxaundecane-1-sulfonic acid	763051-92-9	Below LOD	<0.146	ng/L	0.146	0.977
Wisconsin State Laboratory of Hygiene	3	2023-01-06 14:00:00	9-chlorohexadecafluoro-3-oxanone-1-sulfonic acid	756426-58-1	Below LOD	<0.178	ng/L	0.178	0.977
Wisconsin State Laboratory of Hygiene	3	2023-01-06 14:00:00	Perfluoropentanesulfonic acid	2706-91-4	Below LOD	<0.133	ng/L	0.133	0.977
Wisconsin State Laboratory of Hygiene	3	2023-01-06 14:00:00	Perfluorononanesulfonic acid	68259-12-1	Below LOD	<0.178	ng/L	0.178	0.977
Wisconsin State Laboratory of Hygiene	3	2023-01-06 14:00:00	Perfluorododecanesulfonic acid	79780-39-5	Below LOD	<0.389	ng/L	0.389	0.977
Wisconsin State Laboratory of Hygiene	3	2023-01-06 14:00:00	Perfluorooctanesulfonamide	754-91-6	Below LOD	<0.151	ng/L	0.151	0.977
Wisconsin State Laboratory of Hygiene	3	2023-01-06 14:00:00	N-methyl perfluorooctanesulfonamide	31506-32-8	Below LOD	<0.977	ng/L	0.977	1.95
Wisconsin State Laboratory of Hygiene	3	2023-01-06 14:00:00	N-ethyl perfluorooctanesulfonamide	4151-50-2	Below LOD	<0.678	ng/L	0.678	1.95
Wisconsin State Laboratory of Hygiene	3	2023-01-06 14:00:00	N-Methyl perfluorooctanesulfonamidoethanol	24448-09-7	Below LOD	<0.274	ng/L	0.274	0.977
UWSP Water and Environmental Analysis Lab	3	2023-01-06 14:00:00	POTASSIUM TOTAL RECOVERABLE		Valid Result	2.731	MG/L	0.015	0.05
UWSP Water and Environmental Analysis Lab	3	2023-01-06 14:00:00	SULFUR		Valid Result	2.15	MG/L	0.02	0.07
UWSP Water and Environmental Analysis Lab	3	2023-01-06 14:00:00	CONDUCTIVITY, UMHOS/CM @ 25C		Valid Result	281	UMHOS/CM	1
UWSP Water and Environmental Analysis Lab	3	2023-01-06 14:00:00	ZINC TOTAL REC		Valid Result	0.065	MG/L	0.003	0.011
UWSP Water and Environmental Analysis Lab	3	2023-01-06 14:00:00	LEAD TOTAL REC		Below LOD	ND	MG/L	0.004	0.012
UWSP Water and Environmental Analysis Lab	3	2023-01-06 14:00:00	MANGANESE, TOTAL RECOVERABLE		Valid Result	0.033	MG/L	0.001	0.002
UWSP Water and Environmental Analysis Lab	3	2023-01-06 14:00:00	COPPER TOTAL		Valid Result	0.061	MG/L	0.0005	0.002
UWSP Water and Environmental Analysis Lab	3	2023-01-06 14:00:00	SODIUM TOTAL RECOVERABLE		Valid Result	42.13	MG/L	0.234	0.781
UWSP Water and Environmental Analysis Lab	3	2023-01-06 14:00:00	CHLORIDE		Valid Result	68	MG/L	0.5	1.5
UWSP Water and Environmental Analysis Lab	3	2023-01-06 14:00:00	ARSENIC TOTAL RECOVERABLE		Below LOD	ND	MG/L	0.005	0.018
UWSP Water and Environmental Analysis Lab	3	2023-01-06 14:00:00	IRON TOTAL RECOVERABLE		Valid Result	2.118	MG/L	0.005	0.018
UWSP Water and Environmental Analysis Lab	3	2023-01-06 14:00:00	MAGNESIUM TOTAL RECOVERABLE		Valid Result	2.231	MG/L	0.007	0.024
UWSP Water and Environmental Analysis Lab	3	2023-01-06 14:00:00	PHOSPHORUS TOTAL		Between LOD and LOQ	0.014	MG/L	0.005	0.017
UWSP Water and Environmental Analysis Lab	3	2023-01-06 14:00:00	CARBON TOTAL ORGANIC		Valid Result	1.8	MG/L	0.3	1.1
UWSP Water and Environmental Analysis Lab	3	2023-01-06 14:00:00	CALCIUM TOTAL RECOVERABLE		Valid Result	5.755	MG/L	0.02	0.067
UWSP Water and Environmental Analysis Lab	3	2023-01-06 14:00:00	NITROGEN NH3-N TOTAL		Below LOD	ND	MG/L	0.01	0.03
UWSP Water and Environmental Analysis Lab	3	2023-01-06 14:00:00	NITROGEN NO3+NO2		Valid Result	0.3	MG/L	0.1	0.3
UWSP Water and Environmental Analysis Lab	3	2023-01-06 14:00:00	PH LAB		Valid Result	6.11	SU	0.1	0.3
UWSP Water and Environmental Analysis Lab	3	2023-01-06 14:00:00	ALKALINITY TOTAL CACO3		Valid Result	4	MG/L	4
UWSP Water and Environmental Analysis Lab	3	2023-01-06 14:00:00	ALACHLOR ESA (Alachlor ethanesulfonic acid)		Below LOD	ND	UG/L	0.08
UWSP Water and Environmental Analysis Lab	3	2023-01-06 14:00:00	CAFFEINE		Below LOD	ND	NG/L	12	40
UWSP Water and Environmental Analysis Lab	3	2023-01-06 14:00:00	CARBAMAZEPINE		Below LOD	ND	NG/L	2	6.7
UWSP Water and Environmental Analysis Lab	3	2023-01-06 14:00:00	PARAXANTHINE		Below LOD	ND	NG/L	5	16.7
UWSP Water and Environmental Analysis Lab	3	2023-01-06 14:00:00	SULFAMETHOXAZOLE		Below LOD	ND	NG/L	5	16.7
UWSP Water and Environmental Analysis Lab	3	2023-01-06 14:00:00	ALACHLOR OA		Below LOD	ND	UG/L	0.08
UWSP Water and Environmental Analysis Lab	3	2023-01-06 14:00:00	METOLACHLOR ESA		Below LOD	ND	UG/L	0.08
UWSP Water and Environmental Analysis Lab	3	2023-01-06 14:00:00	METOLACHLOR OA		Below LOD	ND	UG/L	0.08
UWSP Water and Environmental Analysis Lab	3	2023-01-06 14:00:00	Sucralose		Below LOD	ND	NG/L	25	83.3
UWSP Water and Environmental Analysis Lab	3	2023-01-06 14:00:00	Acesulfame		Below LOD	ND	NG/L	5	16.7
Wisconsin State Laboratory of Hygiene	4	2022-06-22 09:33:00	Perfluoro-n-octanoic acid	335-67-1	Between LOD and LOQ	0.114	ng/L	0.102	0.94
Wisconsin State Laboratory of Hygiene	4	2022-06-22 09:33:00	Perfluoro-n-octanesulfonic acid	1763-23-1	Below LOD	<0.134	ng/L	0.134	0.94
Wisconsin State Laboratory of Hygiene	4	2022-06-22 09:33:00	PERFLUORO-N-PENTANOIC ACID	2706-90-3	Below LOD	<0.141	ng/L	0.141	0.94
Wisconsin State Laboratory of Hygiene	4	2022-06-22 09:33:00	PERFLUORO-N-HEXANOIC ACID	307-24-4	Below LOD	<0.192	ng/L	0.192	0.94
Wisconsin State Laboratory of Hygiene	4	2022-06-22 09:33:00	PERFLUORO-N-HEPTANOIC ACID	375-85-9	Below LOD	<0.141	ng/L	0.141	0.94
Wisconsin State Laboratory of Hygiene	4	2022-06-22 09:33:00	PERFLUORO-N-NONANOIC ACID	375-95-1	Below LOD	<0.139	ng/L	0.139	0.94
Wisconsin State Laboratory of Hygiene	4	2022-06-22 09:33:00	PERFLUORO-N-DECANOIC ACID	335-76-2	Below LOD	<0.153	ng/L	0.153	0.94
Wisconsin State Laboratory of Hygiene	4	2022-06-22 09:33:00	PERFLUORO-N-UNDECANOIC ACID	2058-94-8	Below LOD	<0.209	ng/L	0.209	0.94
Wisconsin State Laboratory of Hygiene	4	2022-06-22 09:33:00	PERFLUORO-N-DODECANOIC ACID	307-55-1	Below LOD	<0.255	ng/L	0.255	0.94
Wisconsin State Laboratory of Hygiene	4	2022-06-22 09:33:00	PERFLOURO-N-TRIDECANOIC ACID	72629-94-8	Below LOD	<0.182	ng/L	0.182	0.94
Wisconsin State Laboratory of Hygiene	4	2022-06-22 09:33:00	PERFLOURO-N-TETRADECANOIC ACID	376-06-7	Below LOD	<0.165	ng/L	0.165	0.94
Wisconsin State Laboratory of Hygiene	4	2022-06-22 09:33:00	Perfluoroethylcyclohexane sulfonic acid	133201-07-7	Below LOD	<0.180	ng/L	0.18	0.94
Wisconsin State Laboratory of Hygiene	4	2022-06-22 09:33:00	Perfluoropropanesulfonic acid	423-41-6	Below LOD	<0.243	ng/L	0.243	0.94
Wisconsin State Laboratory of Hygiene	4	2022-06-22 09:33:00	Perfluorobutanesulfonamide	30334-69-1	Below LOD	<0.406	ng/L	0.406	0.94
Wisconsin State Laboratory of Hygiene	4	2022-06-22 09:33:00	Perfluorohexanesulfonamide	41997-13-1	Below LOD	<0.455	ng/L	0.455	0.94
Wisconsin State Laboratory of Hygiene	4	2022-06-22 09:33:00	6:2 fluorotelomer unsaturated carboxylic acid	70887-88-6	Below LOD	<0.271	ng/L	0.271	0.94
Wisconsin State Laboratory of Hygiene	4	2022-06-22 09:33:00	8:2 fluorotelomer unsaturated carboxylic acid	70887-84-2	Below LOD	<0.205	ng/L	0.205	0.94
Wisconsin State Laboratory of Hygiene	4	2022-06-22 09:33:00	10:2 fluorotelomer unsaturated carboxylic acid	70887-94-4	Below LOD	<0.344	ng/L	0.344	0.94
Wisconsin State Laboratory of Hygiene	4	2022-06-22 09:33:00	3:3 fluorotelomer carboxylic acid	356-02-5	Below LOD	<0.235	ng/L	0.235	0.94
Wisconsin State Laboratory of Hygiene	4	2022-06-22 09:33:00	5:3 fluorotelomer carboxylic acid	914637-49-3	Below LOD	<0.364	ng/L	0.364	0.94
Wisconsin State Laboratory of Hygiene	4	2022-06-22 09:33:00	7:3 fluorotelomer carboxylic acid	812-70-4	Below LOD	<0.414	ng/L	0.414	0.94
Wisconsin State Laboratory of Hygiene	4	2022-06-22 09:33:00	Perfluoro-n-butanesulfonic acid	375-73-5	Below LOD	<0.217	ng/L	0.217	0.94
Wisconsin State Laboratory of Hygiene	4	2022-06-22 09:33:00	Perfluoro-n-hexanesulfonic acid	355-46-4	Below LOD	<0.134	ng/L	0.134	0.94
Wisconsin State Laboratory of Hygiene	4	2022-06-22 09:33:00	Perfluoro-n-heptanesulfonic acid	375-92-8	Below LOD	<0.179	ng/L	0.179	0.94
Wisconsin State Laboratory of Hygiene	4	2022-06-22 09:33:00	Perfluoro-n-decanesulfonic acid	335-77-3	Below LOD	<0.242	ng/L	0.242	0.94
Wisconsin State Laboratory of Hygiene	4	2022-06-22 09:33:00	PERFLUORO-N-BUTANOIC ACID	375-22-4	Below LOD	<0.325	ng/L	0.325	0.94
Wisconsin State Laboratory of Hygiene	4	2022-06-22 09:33:00	N-Ethyl perfluorooctanesulfonamidoethanol	1691-99-2	Below LOD	<0.199	ng/L	0.199	0.94
Wisconsin State Laboratory of Hygiene	4	2022-06-22 09:33:00	4:2 Fluorotelomer sulfonic acid	757124-72-4	Below LOD	<0.179	ng/L	0.179	0.94
Wisconsin State Laboratory of Hygiene	4	2022-06-22 09:33:00	6:2 Fluorotelomer sulfonic acid	27619-97-2	Below LOD	<0.256	ng/L	0.256	0.94
Wisconsin State Laboratory of Hygiene	4	2022-06-22 09:33:00	8:2 Fluorotelomer sulfonic acid	39108-34-4	Below LOD	<0.246	ng/L	0.246	0.94
Wisconsin State Laboratory of Hygiene	4	2022-06-22 09:33:00	10:2 Fluorotelomer sulfonic acid	120226-60-0	Below LOD	<0.193	ng/L	0.193	0.94
Wisconsin State Laboratory of Hygiene	4	2022-06-22 09:33:00	N-methyl perfluorooctanesulfonamidoacetic acid	2355-31-9	Below LOD	<0.206	ng/L	0.206	0.94
Wisconsin State Laboratory of Hygiene	4	2022-06-22 09:33:00	N-ethyl perfluorooctanesulfonamidoacetic acid	2991-50-6	Below LOD	<0.199	ng/L	0.199	0.94
Wisconsin State Laboratory of Hygiene	4	2022-06-22 09:33:00	Hexafluoropropylene oxide dimer acid	13252-13-6	Below LOD	<0.181	ng/L	0.181	0.94
Wisconsin State Laboratory of Hygiene	4	2022-06-22 09:33:00	4,8-Dioxa-3H-perfluorononanoic acid	919005-14-4	Below LOD	<0.120	ng/L	0.12	0.94
Wisconsin State Laboratory of Hygiene	4	2022-06-22 09:33:00	11-chloroeicosafluoro-3-oxaundecane-1-sulfonic acid	763051-92-9	Below LOD	<0.140	ng/L	0.14	0.94
Wisconsin State Laboratory of Hygiene	4	2022-06-22 09:33:00	9-chlorohexadecafluoro-3-oxanone-1-sulfonic acid	756426-58-1	Below LOD	<0.171	ng/L	0.171	0.94
Wisconsin State Laboratory of Hygiene	4	2022-06-22 09:33:00	Perfluoropentanesulfonic acid	2706-91-4	Below LOD	<0.128	ng/L	0.128	0.94
Wisconsin State Laboratory of Hygiene	4	2022-06-22 09:33:00	Perfluorononanesulfonic acid	68259-12-1	Below LOD	<0.171	ng/L	0.171	0.94
Wisconsin State Laboratory of Hygiene	4	2022-06-22 09:33:00	Perfluorododecanesulfonic acid	79780-39-5	Below LOD	<0.374	ng/L	0.374	0.94
Wisconsin State Laboratory of Hygiene	4	2022-06-22 09:33:00	Perfluorooctanesulfonamide	754-91-6	Below LOD	<0.146	ng/L	0.146	0.94
Wisconsin State Laboratory of Hygiene	4	2022-06-22 09:33:00	N-methyl perfluorooctanesulfonamide	31506-32-8	Below LOD	<0.940	ng/L	0.94	1.88
Wisconsin State Laboratory of Hygiene	4	2022-06-22 09:33:00	N-ethyl perfluorooctanesulfonamide	4151-50-2	Below LOD	<0.653	ng/L	0.653	1.88
Wisconsin State Laboratory of Hygiene	4	2022-06-22 09:33:00	N-Methyl perfluorooctanesulfonamidoethanol	24448-09-7	Below LOD	<0.264	ng/L	0.264	0.94
UWSP Water and Environmental Analysis Lab	4	2022-06-22 09:35:00	POTASSIUM TOTAL RECOVERABLE		Valid Result	0.708	MG/L	0.015	0.05
UWSP Water and Environmental Analysis Lab	4	2022-06-22 09:35:00	SULFUR		Valid Result	3.41	MG/L	0.02	0.07
UWSP Water and Environmental Analysis Lab	4	2022-06-22 09:35:00	CONDUCTIVITY, UMHOS/CM @ 25C		Valid Result	228	UMHOS/CM	1
UWSP Water and Environmental Analysis Lab	4	2022-06-22 09:35:00	ZINC TOTAL REC		Between LOD and LOQ	0.01	MG/L	0.003	0.011
UWSP Water and Environmental Analysis Lab	4	2022-06-22 09:35:00	LEAD TOTAL REC		Below LOD	ND	MG/L	0.004	0.012
UWSP Water and Environmental Analysis Lab	4	2022-06-22 09:35:00	MANGANESE, TOTAL RECOVERABLE		Valid Result	0.128	MG/L	0.001	0.002
UWSP Water and Environmental Analysis Lab	4	2022-06-22 09:35:00	COPPER TOTAL		Valid Result	0.018	MG/L	0.0005	0.002
UWSP Water and Environmental Analysis Lab	4	2022-06-22 09:35:00	SODIUM TOTAL RECOVERABLE		Valid Result	5.905	MG/L	0.234	0.781
UWSP Water and Environmental Analysis Lab	4	2022-06-22 09:35:00	CHLORIDE		Valid Result	3.6	MG/L	0.5	1.5
UWSP Water and Environmental Analysis Lab	4	2022-06-22 09:35:00	ARSENIC TOTAL RECOVERABLE		Below LOD	ND	MG/L	0.005	0.018
UWSP Water and Environmental Analysis Lab	4	2022-06-22 09:35:00	IRON TOTAL RECOVERABLE		Valid Result	3.329	MG/L	0.005	0.018
UWSP Water and Environmental Analysis Lab	4	2022-06-22 09:35:00	MAGNESIUM TOTAL RECOVERABLE		Valid Result	10.17	MG/L	0.007	0.024
UWSP Water and Environmental Analysis Lab	4	2022-06-22 09:35:00	PHOSPHORUS TOTAL		Valid Result	0.053	MG/L	0.005	0.017
UWSP Water and Environmental Analysis Lab	4	2022-06-22 09:35:00	CARBON TOTAL ORGANIC		Valid Result	1.4	MG/L	0.3	1.1
UWSP Water and Environmental Analysis Lab	4	2022-06-22 09:35:00	CALCIUM TOTAL RECOVERABLE		Valid Result	23.11	MG/L	0.02	0.067
UWSP Water and Environmental Analysis Lab	4	2022-06-22 09:35:00	NITROGEN NH3-N TOTAL		Valid Result	0.05	MG/L	0.01	0.03
UWSP Water and Environmental Analysis Lab	4	2022-06-22 09:35:00	NITROGEN NO3+NO2		Valid Result	1.2	MG/L	0.1	0.3
UWSP Water and Environmental Analysis Lab	4	2022-06-22 09:35:00	PH LAB		Valid Result	6.5	SU	0.1	0.3
UWSP Water and Environmental Analysis Lab	4	2022-06-22 09:35:00	ALKALINITY TOTAL CACO3		Valid Result	99	MG/L	4
UWSP Water and Environmental Analysis Lab	4	2022-06-22 09:35:00	ALACHLOR ESA (Alachlor ethanesulfonic acid)		Below LOD	ND	UG/L	0.08
UWSP Water and Environmental Analysis Lab	4	2022-06-22 09:35:00	CAFFEINE		Below LOD	ND	NG/L	12	40
UWSP Water and Environmental Analysis Lab	4	2022-06-22 09:35:00	CARBAMAZEPINE		Below LOD	ND	NG/L	2	6.7
UWSP Water and Environmental Analysis Lab	4	2022-06-22 09:35:00	PARAXANTHINE		Below LOD	ND	NG/L	5	16.7
UWSP Water and Environmental Analysis Lab	4	2022-06-22 09:35:00	SULFAMETHOXAZOLE		Below LOD	ND	NG/L	5	16.7
UWSP Water and Environmental Analysis Lab	4	2022-06-22 09:35:00	ALACHLOR OA		Below LOD	ND	UG/L	0.08
UWSP Water and Environmental Analysis Lab	4	2022-06-22 09:35:00	METOLACHLOR ESA		Below LOD	ND	UG/L	0.08
UWSP Water and Environmental Analysis Lab	4	2022-06-22 09:35:00	METOLACHLOR OA		Below LOD	ND	UG/L	0.08
UWSP Water and Environmental Analysis Lab	4	2022-06-22 09:35:00	Sucralose		Below LOD	ND	NG/L	25	83.3
UWSP Water and Environmental Analysis Lab	4	2022-06-22 09:35:00	Acesulfame		Below LOD	ND	NG/L	5	16.7
Wisconsin State Laboratory of Hygiene	5	2022-09-01 09:56:00	Perfluoro-n-octanoic acid	335-67-1	Between LOD and LOQ	0.193	ng/L	0.102	0.948
Wisconsin State Laboratory of Hygiene	5	2022-09-01 09:56:00	Perfluoro-n-octanesulfonic acid	1763-23-1	Below LOD	<0.136	ng/L	0.136	0.948
Wisconsin State Laboratory of Hygiene	5	2022-09-01 09:56:00	PERFLUORO-N-PENTANOIC ACID	2706-90-3	Below LOD	<0.142	ng/L	0.142	0.948
Wisconsin State Laboratory of Hygiene	5	2022-09-01 09:56:00	PERFLUORO-N-HEXANOIC ACID	307-24-4	Below LOD	<0.193	ng/L	0.193	0.948
Wisconsin State Laboratory of Hygiene	5	2022-09-01 09:56:00	PERFLUORO-N-HEPTANOIC ACID	375-85-9	Below LOD	<0.142	ng/L	0.142	0.948
Wisconsin State Laboratory of Hygiene	5	2022-09-01 09:56:00	PERFLUORO-N-NONANOIC ACID	375-95-1	Below LOD	<0.140	ng/L	0.14	0.948
Wisconsin State Laboratory of Hygiene	5	2022-09-01 09:56:00	PERFLUORO-N-DECANOIC ACID	335-76-2	Below LOD	<0.154	ng/L	0.154	0.948
Wisconsin State Laboratory of Hygiene	5	2022-09-01 09:56:00	PERFLUORO-N-UNDECANOIC ACID	2058-94-8	Below LOD	<0.210	ng/L	0.21	0.948
Wisconsin State Laboratory of Hygiene	5	2022-09-01 09:56:00	PERFLUORO-N-DODECANOIC ACID	307-55-1	Below LOD	<0.257	ng/L	0.257	0.948
Wisconsin State Laboratory of Hygiene	5	2022-09-01 09:56:00	PERFLOURO-N-TRIDECANOIC ACID	72629-94-8	Below LOD	<0.183	ng/L	0.183	0.948
Wisconsin State Laboratory of Hygiene	5	2022-09-01 09:56:00	PERFLOURO-N-TETRADECANOIC ACID	376-06-7	Below LOD	<0.166	ng/L	0.166	0.948
Wisconsin State Laboratory of Hygiene	5	2022-09-01 09:56:00	Perfluoroethylcyclohexane sulfonic acid	133201-07-7	Below LOD	<0.181	ng/L	0.181	0.948
Wisconsin State Laboratory of Hygiene	5	2022-09-01 09:56:00	Perfluoropropanesulfonic acid	423-41-6	Below LOD	<0.244	ng/L	0.244	0.948
Wisconsin State Laboratory of Hygiene	5	2022-09-01 09:56:00	Perfluorobutanesulfonamide	30334-69-1	Below LOD	<0.409	ng/L	0.409	0.948
Wisconsin State Laboratory of Hygiene	5	2022-09-01 09:56:00	Perfluorohexanesulfonamide	41997-13-1	Below LOD	<0.459	ng/L	0.459	0.948
Wisconsin State Laboratory of Hygiene	5	2022-09-01 09:56:00	6:2 fluorotelomer unsaturated carboxylic acid	70887-88-6	Below LOD	<0.273	ng/L	0.273	0.948
Wisconsin State Laboratory of Hygiene	5	2022-09-01 09:56:00	8:2 fluorotelomer unsaturated carboxylic acid	70887-84-2	Below LOD	<0.207	ng/L	0.207	0.948
Wisconsin State Laboratory of Hygiene	5	2022-09-01 09:56:00	10:2 fluorotelomer unsaturated carboxylic acid	70887-94-4	Below LOD	<0.347	ng/L	0.347	0.948
Wisconsin State Laboratory of Hygiene	5	2022-09-01 09:56:00	3:3 fluorotelomer carboxylic acid	356-02-5	Below LOD	<0.237	ng/L	0.237	0.948
Wisconsin State Laboratory of Hygiene	5	2022-09-01 09:56:00	5:3 fluorotelomer carboxylic acid	914637-49-3	Below LOD	<0.367	ng/L	0.367	0.948
Wisconsin State Laboratory of Hygiene	5	2022-09-01 09:56:00	7:3 fluorotelomer carboxylic acid	812-70-4	Below LOD	<0.417	ng/L	0.417	0.948
Wisconsin State Laboratory of Hygiene	5	2022-09-01 09:56:00	Perfluoro-n-butanesulfonic acid	375-73-5	Below LOD	<0.219	ng/L	0.219	0.948
Wisconsin State Laboratory of Hygiene	5	2022-09-01 09:56:00	Perfluoro-n-hexanesulfonic acid	355-46-4	Below LOD	<0.135	ng/L	0.135	0.948
Wisconsin State Laboratory of Hygiene	5	2022-09-01 09:56:00	Perfluoro-n-heptanesulfonic acid	375-92-8	Below LOD	<0.180	ng/L	0.18	0.948
Wisconsin State Laboratory of Hygiene	5	2022-09-01 09:56:00	Perfluoro-n-decanesulfonic acid	335-77-3	Below LOD	<0.244	ng/L	0.244	0.948
Wisconsin State Laboratory of Hygiene	5	2022-09-01 09:56:00	PERFLUORO-N-BUTANOIC ACID	375-22-4	Below LOD	<0.328	ng/L	0.328	0.948
Wisconsin State Laboratory of Hygiene	5	2022-09-01 09:56:00	N-Ethyl perfluorooctanesulfonamidoethanol	1691-99-2	Below LOD	<0.201	ng/L	0.201	0.948
Wisconsin State Laboratory of Hygiene	5	2022-09-01 09:56:00	4:2 Fluorotelomer sulfonic acid	757124-72-4	Below LOD	<0.180	ng/L	0.18	0.948
Wisconsin State Laboratory of Hygiene	5	2022-09-01 09:56:00	6:2 Fluorotelomer sulfonic acid	27619-97-2	Below LOD	<0.258	ng/L	0.258	0.948
Wisconsin State Laboratory of Hygiene	5	2022-09-01 09:56:00	8:2 Fluorotelomer sulfonic acid	39108-34-4	Below LOD	<0.248	ng/L	0.248	0.948
Wisconsin State Laboratory of Hygiene	5	2022-09-01 09:56:00	10:2 Fluorotelomer sulfonic acid	120226-60-0	Below LOD	<0.194	ng/L	0.194	0.948
Wisconsin State Laboratory of Hygiene	5	2022-09-01 09:56:00	N-methyl perfluorooctanesulfonamidoacetic acid	2355-31-9	Below LOD	<0.208	ng/L	0.208	0.948
Wisconsin State Laboratory of Hygiene	5	2022-09-01 09:56:00	N-ethyl perfluorooctanesulfonamidoacetic acid	2991-50-6	Below LOD	<0.201	ng/L	0.201	0.948
Wisconsin State Laboratory of Hygiene	5	2022-09-01 09:56:00	Hexafluoropropylene oxide dimer acid	13252-13-6	Below LOD	<0.182	ng/L	0.182	0.948
Wisconsin State Laboratory of Hygiene	5	2022-09-01 09:56:00	4,8-Dioxa-3H-perfluorononanoic acid	919005-14-4	Below LOD	<0.121	ng/L	0.121	0.948
Wisconsin State Laboratory of Hygiene	5	2022-09-01 09:56:00	11-chloroeicosafluoro-3-oxaundecane-1-sulfonic acid	763051-92-9	Below LOD	<0.141	ng/L	0.141	0.948
Wisconsin State Laboratory of Hygiene	5	2022-09-01 09:56:00	9-chlorohexadecafluoro-3-oxanone-1-sulfonic acid	756426-58-1	Below LOD	<0.172	ng/L	0.172	0.948
Wisconsin State Laboratory of Hygiene	5	2022-09-01 09:56:00	Perfluoropentanesulfonic acid	2706-91-4	Below LOD	<0.129	ng/L	0.129	0.948
Wisconsin State Laboratory of Hygiene	5	2022-09-01 09:56:00	Perfluorononanesulfonic acid	68259-12-1	Below LOD	<0.172	ng/L	0.172	0.948
Wisconsin State Laboratory of Hygiene	5	2022-09-01 09:56:00	Perfluorododecanesulfonic acid	79780-39-5	Below LOD	<0.377	ng/L	0.377	0.948
Wisconsin State Laboratory of Hygiene	5	2022-09-01 09:56:00	Perfluorooctanesulfonamide	754-91-6	Below LOD	<0.147	ng/L	0.147	0.948
Wisconsin State Laboratory of Hygiene	5	2022-09-01 09:56:00	N-methyl perfluorooctanesulfonamide	31506-32-8	Below LOD	<0.948	ng/L	0.948	1.9
Wisconsin State Laboratory of Hygiene	5	2022-09-01 09:56:00	N-ethyl perfluorooctanesulfonamide	4151-50-2	Below LOD	<0.658	ng/L	0.658	1.9
Wisconsin State Laboratory of Hygiene	5	2022-09-01 09:56:00	N-Methyl perfluorooctanesulfonamidoethanol	24448-09-7	Below LOD	<0.266	ng/L	0.266	0.948
UWSP Water and Environmental Analysis Lab	5	2022-09-01 09:56:00	POTASSIUM TOTAL RECOVERABLE		Valid Result	1.033	MG/L	0.015	0.05
UWSP Water and Environmental Analysis Lab	5	2022-09-01 09:56:00	SULFUR		Valid Result	3.02	MG/L	0.02	0.07
UWSP Water and Environmental Analysis Lab	5	2022-09-01 09:56:00	CONDUCTIVITY, UMHOS/CM @ 25C		Valid Result	407	UMHOS/CM	1
UWSP Water and Environmental Analysis Lab	5	2022-09-01 09:56:00	ZINC TOTAL REC		Below LOD	ND	MG/L	0.003	0.011
UWSP Water and Environmental Analysis Lab	5	2022-09-01 09:56:00	LEAD TOTAL REC		Below LOD	ND	MG/L	0.004	0.012
UWSP Water and Environmental Analysis Lab	5	2022-09-01 09:56:00	MANGANESE, TOTAL RECOVERABLE		Valid Result	0.014	MG/L	0.001	0.002
UWSP Water and Environmental Analysis Lab	5	2022-09-01 09:56:00	COPPER TOTAL		Valid Result	0.005	MG/L	0.0005	0.002
UWSP Water and Environmental Analysis Lab	5	2022-09-01 09:56:00	SODIUM TOTAL RECOVERABLE		Valid Result	1.515	MG/L	0.234	0.781
UWSP Water and Environmental Analysis Lab	5	2022-09-01 09:56:00	CHLORIDE		Below LOD	ND	MG/L	0.5	1.5
UWSP Water and Environmental Analysis Lab	5	2022-09-01 09:56:00	ARSENIC TOTAL RECOVERABLE		Below LOD	ND	MG/L	0.005	0.018
UWSP Water and Environmental Analysis Lab	5	2022-09-01 09:56:00	IRON TOTAL RECOVERABLE		Valid Result	0.184	MG/L	0.005	0.018
UWSP Water and Environmental Analysis Lab	5	2022-09-01 09:56:00	MAGNESIUM TOTAL RECOVERABLE		Valid Result	24.22	MG/L	0.007	0.024
UWSP Water and Environmental Analysis Lab	5	2022-09-01 09:56:00	PHOSPHORUS TOTAL		Below LOD	ND	MG/L	0.005	0.017
UWSP Water and Environmental Analysis Lab	5	2022-09-01 09:56:00	CARBON TOTAL ORGANIC		Between LOD and LOQ	0.7	MG/L	0.3	1.1
UWSP Water and Environmental Analysis Lab	5	2022-09-01 09:56:00	CALCIUM TOTAL RECOVERABLE		Valid Result	45.41	MG/L	0.02	0.067
UWSP Water and Environmental Analysis Lab	5	2022-09-01 09:56:00	NITROGEN NH3-N TOTAL		Below LOD	ND	MG/L	0.01	0.03
UWSP Water and Environmental Analysis Lab	5	2022-09-01 09:56:00	NITROGEN NO3+NO2		Between LOD and LOQ	0.2	MG/L	0.1	0.3
UWSP Water and Environmental Analysis Lab	5	2022-09-01 09:56:00	PH LAB		Valid Result	7.58	SU	0.1	0.3
UWSP Water and Environmental Analysis Lab	5	2022-09-01 09:56:00	ALKALINITY TOTAL CACO3		Valid Result	224	MG/L	4
UWSP Water and Environmental Analysis Lab	5	2022-09-01 09:56:00	ALACHLOR ESA (Alachlor ethanesulfonic acid)		Below LOD	ND	UG/L	0.08
UWSP Water and Environmental Analysis Lab	5	2022-09-01 09:56:00	CAFFEINE		Between LOD and LOQ	14.3	NG/L	12	40
UWSP Water and Environmental Analysis Lab	5	2022-09-01 09:56:00	CARBAMAZEPINE		Below LOD	ND	NG/L	2	6.7
UWSP Water and Environmental Analysis Lab	5	2022-09-01 09:56:00	PARAXANTHINE		Below LOD	ND	NG/L	5	16.7
UWSP Water and Environmental Analysis Lab	5	2022-09-01 09:56:00	SULFAMETHOXAZOLE		Below LOD	ND	NG/L	5	16.7
UWSP Water and Environmental Analysis Lab	5	2022-09-01 09:56:00	ALACHLOR OA		Below LOD	ND	UG/L	0.08
UWSP Water and Environmental Analysis Lab	5	2022-09-01 09:56:00	METOLACHLOR ESA		Below LOD	ND	UG/L	0.08
UWSP Water and Environmental Analysis Lab	5	2022-09-01 09:56:00	METOLACHLOR OA		Below LOD	ND	UG/L	0.08
UWSP Water and Environmental Analysis Lab	5	2022-09-01 09:56:00	Sucralose		Below LOD	ND	NG/L	25	83.3
UWSP Water and Environmental Analysis Lab	5	2022-09-01 09:56:00	Acesulfame		Below LOD	ND	NG/L	5	16.7
Wisconsin State Laboratory of Hygiene	6	2022-06-14 15:14:00	Perfluoro-n-octanoic acid	335-67-1	Below LOD	<0.102	ng/L	0.102	0.946
Wisconsin State Laboratory of Hygiene	6	2022-06-14 15:14:00	Perfluoro-n-octanesulfonic acid	1763-23-1	Below LOD	<0.135	ng/L	0.135	0.946
Wisconsin State Laboratory of Hygiene	6	2022-06-14 15:14:00	PERFLUORO-N-PENTANOIC ACID	2706-90-3	Below LOD	<0.142	ng/L	0.142	0.946
Wisconsin State Laboratory of Hygiene	6	2022-06-14 15:14:00	PERFLUORO-N-HEXANOIC ACID	307-24-4	Below LOD	<0.193	ng/L	0.193	0.946
Wisconsin State Laboratory of Hygiene	6	2022-06-14 15:14:00	PERFLUORO-N-HEPTANOIC ACID	375-85-9	Below LOD	<0.142	ng/L	0.142	0.946
Wisconsin State Laboratory of Hygiene	6	2022-06-14 15:14:00	PERFLUORO-N-NONANOIC ACID	375-95-1	Below LOD	<0.140	ng/L	0.14	0.946
Wisconsin State Laboratory of Hygiene	6	2022-06-14 15:14:00	PERFLUORO-N-DECANOIC ACID	335-76-2	Below LOD	<0.154	ng/L	0.154	0.946
Wisconsin State Laboratory of Hygiene	6	2022-06-14 15:14:00	PERFLUORO-N-UNDECANOIC ACID	2058-94-8	Below LOD	<0.210	ng/L	0.21	0.946
Wisconsin State Laboratory of Hygiene	6	2022-06-14 15:14:00	PERFLUORO-N-DODECANOIC ACID	307-55-1	Below LOD	<0.256	ng/L	0.256	0.946
Wisconsin State Laboratory of Hygiene	6	2022-06-14 15:14:00	PERFLOURO-N-TRIDECANOIC ACID	72629-94-8	Below LOD	<0.183	ng/L	0.183	0.946
Wisconsin State Laboratory of Hygiene	6	2022-06-14 15:14:00	PERFLOURO-N-TETRADECANOIC ACID	376-06-7	Below LOD	<0.165	ng/L	0.165	0.946
Wisconsin State Laboratory of Hygiene	6	2022-06-14 15:14:00	Perfluoroethylcyclohexane sulfonic acid	133201-07-7	Below LOD	<0.181	ng/L	0.181	0.946
Wisconsin State Laboratory of Hygiene	6	2022-06-14 15:14:00	Perfluoropropanesulfonic acid	423-41-6	Below LOD	<0.244	ng/L	0.244	0.946
Wisconsin State Laboratory of Hygiene	6	2022-06-14 15:14:00	Perfluorobutanesulfonamide	30334-69-1	Below LOD	<0.409	ng/L	0.409	0.946
Wisconsin State Laboratory of Hygiene	6	2022-06-14 15:14:00	Perfluorohexanesulfonamide	41997-13-1	Below LOD	<0.458	ng/L	0.458	0.946
Wisconsin State Laboratory of Hygiene	6	2022-06-14 15:14:00	6:2 fluorotelomer unsaturated carboxylic acid	70887-88-6	Below LOD	<0.272	ng/L	0.272	0.946
Wisconsin State Laboratory of Hygiene	6	2022-06-14 15:14:00	8:2 fluorotelomer unsaturated carboxylic acid	70887-84-2	Below LOD	<0.206	ng/L	0.206	0.946
Wisconsin State Laboratory of Hygiene	6	2022-06-14 15:14:00	10:2 fluorotelomer unsaturated carboxylic acid	70887-94-4	Below LOD	<0.346	ng/L	0.346	0.946
Wisconsin State Laboratory of Hygiene	6	2022-06-14 15:14:00	3:3 fluorotelomer carboxylic acid	356-02-5	Below LOD	<0.236	ng/L	0.236	0.946
Wisconsin State Laboratory of Hygiene	6	2022-06-14 15:14:00	5:3 fluorotelomer carboxylic acid	914637-49-3	Below LOD	<0.366	ng/L	0.366	0.946
Wisconsin State Laboratory of Hygiene	6	2022-06-14 15:14:00	7:3 fluorotelomer carboxylic acid	812-70-4	Below LOD	<0.416	ng/L	0.416	0.946
Wisconsin State Laboratory of Hygiene	6	2022-06-14 15:14:00	Perfluoro-n-butanesulfonic acid	375-73-5	Below LOD	<0.218	ng/L	0.218	0.946
Wisconsin State Laboratory of Hygiene	6	2022-06-14 15:14:00	Perfluoro-n-hexanesulfonic acid	355-46-4	Below LOD	<0.134	ng/L	0.134	0.946
Wisconsin State Laboratory of Hygiene	6	2022-06-14 15:14:00	Perfluoro-n-heptanesulfonic acid	375-92-8	Below LOD	<0.180	ng/L	0.18	0.946
Wisconsin State Laboratory of Hygiene	6	2022-06-14 15:14:00	Perfluoro-n-decanesulfonic acid	335-77-3	Below LOD	<0.243	ng/L	0.243	0.946
Wisconsin State Laboratory of Hygiene	6	2022-06-14 15:14:00	PERFLUORO-N-BUTANOIC ACID	375-22-4	Below LOD	<0.327	ng/L	0.327	0.946
Wisconsin State Laboratory of Hygiene	6	2022-06-14 15:14:00	N-Ethyl perfluorooctanesulfonamidoethanol	1691-99-2	Below LOD	<0.200	ng/L	0.2	0.946
Wisconsin State Laboratory of Hygiene	6	2022-06-14 15:14:00	4:2 Fluorotelomer sulfonic acid	757124-72-4	Below LOD	<0.180	ng/L	0.18	0.946
Wisconsin State Laboratory of Hygiene	6	2022-06-14 15:14:00	6:2 Fluorotelomer sulfonic acid	27619-97-2	Below LOD	<0.257	ng/L	0.257	0.946
Wisconsin State Laboratory of Hygiene	6	2022-06-14 15:14:00	8:2 Fluorotelomer sulfonic acid	39108-34-4	Below LOD	<0.248	ng/L	0.248	0.946
Wisconsin State Laboratory of Hygiene	6	2022-06-14 15:14:00	10:2 Fluorotelomer sulfonic acid	120226-60-0	Below LOD	<0.194	ng/L	0.194	0.946
Wisconsin State Laboratory of Hygiene	6	2022-06-14 15:14:00	N-methyl perfluorooctanesulfonamidoacetic acid	2355-31-9	Below LOD	<0.207	ng/L	0.207	0.946
Wisconsin State Laboratory of Hygiene	6	2022-06-14 15:14:00	N-ethyl perfluorooctanesulfonamidoacetic acid	2991-50-6	Below LOD	<0.200	ng/L	0.2	0.946
Wisconsin State Laboratory of Hygiene	6	2022-06-14 15:14:00	Hexafluoropropylene oxide dimer acid	13252-13-6	Below LOD	<0.182	ng/L	0.182	0.946
Wisconsin State Laboratory of Hygiene	6	2022-06-14 15:14:00	4,8-Dioxa-3H-perfluorononanoic acid	919005-14-4	Below LOD	<0.121	ng/L	0.121	0.946
Wisconsin State Laboratory of Hygiene	6	2022-06-14 15:14:00	11-chloroeicosafluoro-3-oxaundecane-1-sulfonic acid	763051-92-9	Below LOD	<0.141	ng/L	0.141	0.946
Wisconsin State Laboratory of Hygiene	6	2022-06-14 15:14:00	9-chlorohexadecafluoro-3-oxanone-1-sulfonic acid	756426-58-1	Below LOD	<0.172	ng/L	0.172	0.946
Wisconsin State Laboratory of Hygiene	6	2022-06-14 15:14:00	Perfluoropentanesulfonic acid	2706-91-4	Below LOD	<0.129	ng/L	0.129	0.946
Wisconsin State Laboratory of Hygiene	6	2022-06-14 15:14:00	Perfluorononanesulfonic acid	68259-12-1	Below LOD	<0.172	ng/L	0.172	0.946
Wisconsin State Laboratory of Hygiene	6	2022-06-14 15:14:00	Perfluorododecanesulfonic acid	79780-39-5	Below LOD	<0.376	ng/L	0.376	0.946
Wisconsin State Laboratory of Hygiene	6	2022-06-14 15:14:00	Perfluorooctanesulfonamide	754-91-6	Below LOD	<0.147	ng/L	0.147	0.946
Wisconsin State Laboratory of Hygiene	6	2022-06-14 15:14:00	N-methyl perfluorooctanesulfonamide	31506-32-8	Below LOD	<0.946	ng/L	0.946	1.89
Wisconsin State Laboratory of Hygiene	6	2022-06-14 15:14:00	N-ethyl perfluorooctanesulfonamide	4151-50-2	Below LOD	<0.656	ng/L	0.656	1.89
Wisconsin State Laboratory of Hygiene	6	2022-06-14 15:14:00	N-Methyl perfluorooctanesulfonamidoethanol	24448-09-7	Below LOD	<0.266	ng/L	0.266	0.946
UWSP Water and Environmental Analysis Lab	6	2022-06-14 15:18:00	POTASSIUM TOTAL RECOVERABLE		Valid Result	1.266	MG/L	0.015	0.05
UWSP Water and Environmental Analysis Lab	6	2022-06-14 15:18:00	SULFUR		Valid Result	1.56	MG/L	0.02	0.07
UWSP Water and Environmental Analysis Lab	6	2022-06-14 15:18:00	CONDUCTIVITY, UMHOS/CM @ 25C		Valid Result	281	UMHOS/CM	1
UWSP Water and Environmental Analysis Lab	6	2022-06-14 15:18:00	ZINC TOTAL REC		Below LOD	ND	MG/L	0.003	0.011
UWSP Water and Environmental Analysis Lab	6	2022-06-14 15:18:00	LEAD TOTAL REC		Below LOD	ND	MG/L	0.004	0.012
UWSP Water and Environmental Analysis Lab	6	2022-06-14 15:18:00	MANGANESE, TOTAL RECOVERABLE		Below LOD	ND	MG/L	0.001	0.002
UWSP Water and Environmental Analysis Lab	6	2022-06-14 15:18:00	COPPER TOTAL		Valid Result	0.006	MG/L	0.0005	0.002
UWSP Water and Environmental Analysis Lab	6	2022-06-14 15:18:00	SODIUM TOTAL RECOVERABLE		Valid Result	3.186	MG/L	0.234	0.781
UWSP Water and Environmental Analysis Lab	6	2022-06-14 15:18:00	CHLORIDE		Between LOD and LOQ	0.7	MG/L	0.5	1.5
UWSP Water and Environmental Analysis Lab	6	2022-06-14 15:18:00	ARSENIC TOTAL RECOVERABLE		Below LOD	ND	MG/L	0.005	0.018
UWSP Water and Environmental Analysis Lab	6	2022-06-14 15:18:00	IRON TOTAL RECOVERABLE		Valid Result	0.106	MG/L	0.005	0.018
UWSP Water and Environmental Analysis Lab	6	2022-06-14 15:18:00	MAGNESIUM TOTAL RECOVERABLE		Valid Result	15.41	MG/L	0.007	0.024
UWSP Water and Environmental Analysis Lab	6	2022-06-14 15:18:00	PHOSPHORUS TOTAL		Between LOD and LOQ	0.012	MG/L	0.005	0.017
UWSP Water and Environmental Analysis Lab	6	2022-06-14 15:18:00	CARBON TOTAL ORGANIC		Between LOD and LOQ	0.6	MG/L	0.3	1.1
UWSP Water and Environmental Analysis Lab	6	2022-06-14 15:18:00	CALCIUM TOTAL RECOVERABLE		Valid Result	29.71	MG/L	0.02	0.067
UWSP Water and Environmental Analysis Lab	6	2022-06-14 15:18:00	NITROGEN NH3-N TOTAL		Below LOD	ND	MG/L	0.01	0.03
UWSP Water and Environmental Analysis Lab	6	2022-06-14 15:18:00	NITROGEN NO3+NO2		Valid Result	1.3	MG/L	0.1	0.3
UWSP Water and Environmental Analysis Lab	6	2022-06-14 15:18:00	PH LAB		Valid Result	6.88	SU	0.1	0.3
UWSP Water and Environmental Analysis Lab	6	2022-06-14 15:18:00	ALKALINITY TOTAL CACO3		Valid Result	151	MG/L	4
UWSP Water and Environmental Analysis Lab	6	2022-06-14 15:18:00	ALACHLOR ESA (Alachlor ethanesulfonic acid)		Below LOD	ND	UG/L	0.08
UWSP Water and Environmental Analysis Lab	6	2022-06-14 15:18:00	CAFFEINE		Below LOD	ND	NG/L	12	40
UWSP Water and Environmental Analysis Lab	6	2022-06-14 15:18:00	CARBAMAZEPINE		Below LOD	ND	NG/L	2	6.7
UWSP Water and Environmental Analysis Lab	6	2022-06-14 15:18:00	PARAXANTHINE		Below LOD	ND	NG/L	5	16.7
UWSP Water and Environmental Analysis Lab	6	2022-06-14 15:18:00	SULFAMETHOXAZOLE		Below LOD	ND	NG/L	5	16.7
UWSP Water and Environmental Analysis Lab	6	2022-06-14 15:18:00	ALACHLOR OA		Below LOD	ND	UG/L	0.08
UWSP Water and Environmental Analysis Lab	6	2022-06-14 15:18:00	METOLACHLOR ESA		Below LOD	ND	UG/L	0.08
UWSP Water and Environmental Analysis Lab	6	2022-06-14 15:18:00	METOLACHLOR OA		Below LOD	ND	UG/L	0.08
UWSP Water and Environmental Analysis Lab	6	2022-06-14 15:18:00	Sucralose		Below LOD	ND	NG/L	25	83.3
UWSP Water and Environmental Analysis Lab	6	2022-06-14 15:18:00	Acesulfame		Below LOD	ND	NG/L	5	16.7
Wisconsin State Laboratory of Hygiene	7	2022-08-22 12:39:00	Perfluoro-n-octanoic acid	335-67-1	Below LOD	<0.103	ng/L	0.103	0.957
Wisconsin State Laboratory of Hygiene	7	2022-08-22 12:39:00	Perfluoro-n-octanesulfonic acid	1763-23-1	Below LOD	<0.137	ng/L	0.137	0.957
Wisconsin State Laboratory of Hygiene	7	2022-08-22 12:39:00	PERFLUORO-N-PENTANOIC ACID	2706-90-3	Between LOD and LOQ	0.194	ng/L	0.144	0.957
Wisconsin State Laboratory of Hygiene	7	2022-08-22 12:39:00	PERFLUORO-N-HEXANOIC ACID	307-24-4	Below LOD	<0.195	ng/L	0.195	0.957
Wisconsin State Laboratory of Hygiene	7	2022-08-22 12:39:00	PERFLUORO-N-HEPTANOIC ACID	375-85-9	Below LOD	<0.144	ng/L	0.144	0.957
Wisconsin State Laboratory of Hygiene	7	2022-08-22 12:39:00	PERFLUORO-N-NONANOIC ACID	375-95-1	Below LOD	<0.142	ng/L	0.142	0.957
Wisconsin State Laboratory of Hygiene	7	2022-08-22 12:39:00	PERFLUORO-N-DECANOIC ACID	335-76-2	Below LOD	<0.156	ng/L	0.156	0.957
Wisconsin State Laboratory of Hygiene	7	2022-08-22 12:39:00	PERFLUORO-N-UNDECANOIC ACID	2058-94-8	Below LOD	<0.212	ng/L	0.212	0.957
Wisconsin State Laboratory of Hygiene	7	2022-08-22 12:39:00	PERFLUORO-N-DODECANOIC ACID	307-55-1	Below LOD	<0.259	ng/L	0.259	0.957
Wisconsin State Laboratory of Hygiene	7	2022-08-22 12:39:00	PERFLOURO-N-TRIDECANOIC ACID	72629-94-8	Below LOD	<0.185	ng/L	0.185	0.957
Wisconsin State Laboratory of Hygiene	7	2022-08-22 12:39:00	PERFLOURO-N-TETRADECANOIC ACID	376-06-7	Below LOD	<0.167	ng/L	0.167	0.957
Wisconsin State Laboratory of Hygiene	7	2022-08-22 12:39:00	Perfluoroethylcyclohexane sulfonic acid	133201-07-7	Below LOD	<0.183	ng/L	0.183	0.957
Wisconsin State Laboratory of Hygiene	7	2022-08-22 12:39:00	Perfluoropropanesulfonic acid	423-41-6	Below LOD	<0.247	ng/L	0.247	0.957
Wisconsin State Laboratory of Hygiene	7	2022-08-22 12:39:00	Perfluorobutanesulfonamide	30334-69-1	Below LOD	<0.413	ng/L	0.413	0.957
Wisconsin State Laboratory of Hygiene	7	2022-08-22 12:39:00	Perfluorohexanesulfonamide	41997-13-1	Below LOD	<0.463	ng/L	0.463	0.957
Wisconsin State Laboratory of Hygiene	7	2022-08-22 12:39:00	6:2 fluorotelomer unsaturated carboxylic acid	70887-88-6	Below LOD	<0.276	ng/L	0.276	0.957
Wisconsin State Laboratory of Hygiene	7	2022-08-22 12:39:00	8:2 fluorotelomer unsaturated carboxylic acid	70887-84-2	Below LOD	<0.209	ng/L	0.209	0.957
Wisconsin State Laboratory of Hygiene	7	2022-08-22 12:39:00	10:2 fluorotelomer unsaturated carboxylic acid	70887-94-4	Below LOD	<0.350	ng/L	0.35	0.957
Wisconsin State Laboratory of Hygiene	7	2022-08-22 12:39:00	3:3 fluorotelomer carboxylic acid	356-02-5	Below LOD	<0.239	ng/L	0.239	0.957
Wisconsin State Laboratory of Hygiene	7	2022-08-22 12:39:00	5:3 fluorotelomer carboxylic acid	914637-49-3	Below LOD	<0.370	ng/L	0.37	0.957
Wisconsin State Laboratory of Hygiene	7	2022-08-22 12:39:00	7:3 fluorotelomer carboxylic acid	812-70-4	Below LOD	<0.421	ng/L	0.421	0.957
Wisconsin State Laboratory of Hygiene	7	2022-08-22 12:39:00	Perfluoro-n-butanesulfonic acid	375-73-5	Below LOD	<0.221	ng/L	0.221	0.957
Wisconsin State Laboratory of Hygiene	7	2022-08-22 12:39:00	Perfluoro-n-hexanesulfonic acid	355-46-4	Below LOD	<0.136	ng/L	0.136	0.957
Wisconsin State Laboratory of Hygiene	7	2022-08-22 12:39:00	Perfluoro-n-heptanesulfonic acid	375-92-8	Below LOD	<0.182	ng/L	0.182	0.957
Wisconsin State Laboratory of Hygiene	7	2022-08-22 12:39:00	Perfluoro-n-decanesulfonic acid	335-77-3	Below LOD	<0.246	ng/L	0.246	0.957
Wisconsin State Laboratory of Hygiene	7	2022-08-22 12:39:00	PERFLUORO-N-BUTANOIC ACID	375-22-4	Below LOD	<0.331	ng/L	0.331	0.957
Wisconsin State Laboratory of Hygiene	7	2022-08-22 12:39:00	N-Ethyl perfluorooctanesulfonamidoethanol	1691-99-2	Below LOD	<0.203	ng/L	0.203	0.957
Wisconsin State Laboratory of Hygiene	7	2022-08-22 12:39:00	4:2 Fluorotelomer sulfonic acid	757124-72-4	Below LOD	<0.182	ng/L	0.182	0.957
Wisconsin State Laboratory of Hygiene	7	2022-08-22 12:39:00	6:2 Fluorotelomer sulfonic acid	27619-97-2	Below LOD	<0.260	ng/L	0.26	0.957
Wisconsin State Laboratory of Hygiene	7	2022-08-22 12:39:00	8:2 Fluorotelomer sulfonic acid	39108-34-4	Below LOD	<0.251	ng/L	0.251	0.957
Wisconsin State Laboratory of Hygiene	7	2022-08-22 12:39:00	10:2 Fluorotelomer sulfonic acid	120226-60-0	Below LOD	<0.196	ng/L	0.196	0.957
Wisconsin State Laboratory of Hygiene	7	2022-08-22 12:39:00	N-methyl perfluorooctanesulfonamidoacetic acid	2355-31-9	Below LOD	<0.210	ng/L	0.21	0.957
Wisconsin State Laboratory of Hygiene	7	2022-08-22 12:39:00	N-ethyl perfluorooctanesulfonamidoacetic acid	2991-50-6	Below LOD	<0.203	ng/L	0.203	0.957
Wisconsin State Laboratory of Hygiene	7	2022-08-22 12:39:00	Hexafluoropropylene oxide dimer acid	13252-13-6	Below LOD	<0.184	ng/L	0.184	0.957
Wisconsin State Laboratory of Hygiene	7	2022-08-22 12:39:00	4,8-Dioxa-3H-perfluorononanoic acid	919005-14-4	Below LOD	<0.122	ng/L	0.122	0.957
Wisconsin State Laboratory of Hygiene	7	2022-08-22 12:39:00	11-chloroeicosafluoro-3-oxaundecane-1-sulfonic acid	763051-92-9	Below LOD	<0.143	ng/L	0.143	0.957
Wisconsin State Laboratory of Hygiene	7	2022-08-22 12:39:00	9-chlorohexadecafluoro-3-oxanone-1-sulfonic acid	756426-58-1	Below LOD	<0.174	ng/L	0.174	0.957
Wisconsin State Laboratory of Hygiene	7	2022-08-22 12:39:00	Perfluoropentanesulfonic acid	2706-91-4	Below LOD	<0.130	ng/L	0.13	0.957
Wisconsin State Laboratory of Hygiene	7	2022-08-22 12:39:00	Perfluorononanesulfonic acid	68259-12-1	Below LOD	<0.174	ng/L	0.174	0.957
Wisconsin State Laboratory of Hygiene	7	2022-08-22 12:39:00	Perfluorododecanesulfonic acid	79780-39-5	Below LOD	<0.381	ng/L	0.381	0.957
Wisconsin State Laboratory of Hygiene	7	2022-08-22 12:39:00	Perfluorooctanesulfonamide	754-91-6	Below LOD	<0.148	ng/L	0.148	0.957
Wisconsin State Laboratory of Hygiene	7	2022-08-22 12:39:00	N-methyl perfluorooctanesulfonamide	31506-32-8	Below LOD	<0.957	ng/L	0.957	1.91
Wisconsin State Laboratory of Hygiene	7	2022-08-22 12:39:00	N-ethyl perfluorooctanesulfonamide	4151-50-2	Below LOD	<0.664	ng/L	0.664	1.91
Wisconsin State Laboratory of Hygiene	7	2022-08-22 12:39:00	N-Methyl perfluorooctanesulfonamidoethanol	24448-09-7	Below LOD	<0.269	ng/L	0.269	0.957
UWSP Water and Environmental Analysis Lab	7	2022-08-22 12:39:00	POTASSIUM TOTAL RECOVERABLE		Valid Result	7.491	MG/L	0.015	0.05
UWSP Water and Environmental Analysis Lab	7	2022-08-22 12:39:00	SULFUR		Valid Result	5.18	MG/L	0.02	0.07
UWSP Water and Environmental Analysis Lab	7	2022-08-22 12:39:00	CONDUCTIVITY, UMHOS/CM @ 25C		Valid Result	345	UMHOS/CM	1
UWSP Water and Environmental Analysis Lab	7	2022-08-22 12:39:00	ZINC TOTAL REC		Valid Result	0.207	MG/L	0.003	0.011
UWSP Water and Environmental Analysis Lab	7	2022-08-22 12:39:00	LEAD TOTAL REC		Below LOD	ND	MG/L	0.004	0.012
UWSP Water and Environmental Analysis Lab	7	2022-08-22 12:39:00	MANGANESE, TOTAL RECOVERABLE		Valid Result	0.042	MG/L	0.001	0.002
UWSP Water and Environmental Analysis Lab	7	2022-08-22 12:39:00	COPPER TOTAL		Valid Result	0.091	MG/L	0.0005	0.002
UWSP Water and Environmental Analysis Lab	7	2022-08-22 12:39:00	SODIUM TOTAL RECOVERABLE		Valid Result	27.72	MG/L	0.234	0.781
UWSP Water and Environmental Analysis Lab	7	2022-08-22 12:39:00	CHLORIDE		Valid Result	2	MG/L	0.5	1.5
UWSP Water and Environmental Analysis Lab	7	2022-08-22 12:39:00	ARSENIC TOTAL RECOVERABLE		Below LOD	ND	MG/L	0.005	0.018
UWSP Water and Environmental Analysis Lab	7	2022-08-22 12:39:00	IRON TOTAL RECOVERABLE		Valid Result	0.149	MG/L	0.005	0.018
UWSP Water and Environmental Analysis Lab	7	2022-08-22 12:39:00	MAGNESIUM TOTAL RECOVERABLE		Valid Result	10.56	MG/L	0.007	0.024
UWSP Water and Environmental Analysis Lab	7	2022-08-22 12:39:00	PHOSPHORUS TOTAL		Between LOD and LOQ	0.012	MG/L	0.005	0.017
UWSP Water and Environmental Analysis Lab	7	2022-08-22 12:39:00	CARBON TOTAL ORGANIC		Valid Result	2.7	MG/L	0.3	1.1
UWSP Water and Environmental Analysis Lab	7	2022-08-22 12:39:00	CALCIUM TOTAL RECOVERABLE		Valid Result	25.78	MG/L	0.02	0.067
UWSP Water and Environmental Analysis Lab	7	2022-08-22 12:39:00	NITROGEN NH3-N TOTAL		Below LOD	ND	MG/L	0.01	0.03
UWSP Water and Environmental Analysis Lab	7	2022-08-22 12:39:00	NITROGEN NO3+NO2		Below LOD	ND	MG/L	0.1	0.3
UWSP Water and Environmental Analysis Lab	7	2022-08-22 12:39:00	PH LAB		Valid Result	6.85	SU	0.1	0.3
UWSP Water and Environmental Analysis Lab	7	2022-08-22 12:39:00	ALKALINITY TOTAL CACO3		Valid Result	165	MG/L	4
UWSP Water and Environmental Analysis Lab	7	2022-08-22 12:39:00	ALACHLOR ESA (Alachlor ethanesulfonic acid)		Below LOD	ND	UG/L	0.08
UWSP Water and Environmental Analysis Lab	7	2022-08-22 12:39:00	CAFFEINE		Between LOD and LOQ	28.8	NG/L	12	40
UWSP Water and Environmental Analysis Lab	7	2022-08-22 12:39:00	CARBAMAZEPINE		Below LOD	ND	NG/L	2	6.7
UWSP Water and Environmental Analysis Lab	7	2022-08-22 12:39:00	PARAXANTHINE		Between LOD and LOQ	7.7	NG/L	5	16.7
UWSP Water and Environmental Analysis Lab	7	2022-08-22 12:39:00	SULFAMETHOXAZOLE		Below LOD	ND	NG/L	5	16.7
UWSP Water and Environmental Analysis Lab	7	2022-08-22 12:39:00	ALACHLOR OA		Below LOD	ND	UG/L	0.08
UWSP Water and Environmental Analysis Lab	7	2022-08-22 12:39:00	METOLACHLOR ESA		Below LOD	ND	UG/L	0.08
UWSP Water and Environmental Analysis Lab	7	2022-08-22 12:39:00	METOLACHLOR OA		Below LOD	ND	UG/L	0.08
UWSP Water and Environmental Analysis Lab	7	2022-08-22 12:39:00	Sucralose		Below LOD	ND	NG/L	25	83.3
UWSP Water and Environmental Analysis Lab	7	2022-08-22 12:39:00	Acesulfame		Below LOD	ND	NG/L	5	16.7
Wisconsin State Laboratory of Hygiene	8	2022-08-31 16:39:00	Perfluoro-n-octanoic acid	335-67-1	Below LOD	<0.105	ng/L	0.105	0.972
Wisconsin State Laboratory of Hygiene	8	2022-08-31 16:39:00	Perfluoro-n-octanesulfonic acid	1763-23-1	Below LOD	<0.139	ng/L	0.139	0.972
Wisconsin State Laboratory of Hygiene	8	2022-08-31 16:39:00	PERFLUORO-N-PENTANOIC ACID	2706-90-3	Below LOD	<0.146	ng/L	0.146	0.972
Wisconsin State Laboratory of Hygiene	8	2022-08-31 16:39:00	PERFLUORO-N-HEXANOIC ACID	307-24-4	Below LOD	<0.198	ng/L	0.198	0.972
Wisconsin State Laboratory of Hygiene	8	2022-08-31 16:39:00	PERFLUORO-N-HEPTANOIC ACID	375-85-9	Below LOD	<0.146	ng/L	0.146	0.972
Wisconsin State Laboratory of Hygiene	8	2022-08-31 16:39:00	PERFLUORO-N-NONANOIC ACID	375-95-1	Below LOD	<0.144	ng/L	0.144	0.972
Wisconsin State Laboratory of Hygiene	8	2022-08-31 16:39:00	PERFLUORO-N-DECANOIC ACID	335-76-2	Below LOD	<0.158	ng/L	0.158	0.972
Wisconsin State Laboratory of Hygiene	8	2022-08-31 16:39:00	PERFLUORO-N-UNDECANOIC ACID	2058-94-8	Below LOD	<0.216	ng/L	0.216	0.972
Wisconsin State Laboratory of Hygiene	8	2022-08-31 16:39:00	PERFLUORO-N-DODECANOIC ACID	307-55-1	Below LOD	<0.263	ng/L	0.263	0.972
Wisconsin State Laboratory of Hygiene	8	2022-08-31 16:39:00	PERFLOURO-N-TRIDECANOIC ACID	72629-94-8	Below LOD	<0.188	ng/L	0.188	0.972
Wisconsin State Laboratory of Hygiene	8	2022-08-31 16:39:00	PERFLOURO-N-TETRADECANOIC ACID	376-06-7	Below LOD	<0.170	ng/L	0.17	0.972
Wisconsin State Laboratory of Hygiene	8	2022-08-31 16:39:00	Perfluoroethylcyclohexane sulfonic acid	133201-07-7	Below LOD	<0.186	ng/L	0.186	0.972
Wisconsin State Laboratory of Hygiene	8	2022-08-31 16:39:00	Perfluoropropanesulfonic acid	423-41-6	Below LOD	<0.251	ng/L	0.251	0.972
Wisconsin State Laboratory of Hygiene	8	2022-08-31 16:39:00	Perfluorobutanesulfonamide	30334-69-1	Below LOD	<0.420	ng/L	0.42	0.972
Wisconsin State Laboratory of Hygiene	8	2022-08-31 16:39:00	Perfluorohexanesulfonamide	41997-13-1	Below LOD	<0.471	ng/L	0.471	0.972
Wisconsin State Laboratory of Hygiene	8	2022-08-31 16:39:00	6:2 fluorotelomer unsaturated carboxylic acid	70887-88-6	Below LOD	<0.280	ng/L	0.28	0.972
Wisconsin State Laboratory of Hygiene	8	2022-08-31 16:39:00	8:2 fluorotelomer unsaturated carboxylic acid	70887-84-2	Below LOD	<0.212	ng/L	0.212	0.972
Wisconsin State Laboratory of Hygiene	8	2022-08-31 16:39:00	10:2 fluorotelomer unsaturated carboxylic acid	70887-94-4	Below LOD	<0.356	ng/L	0.356	0.972
Wisconsin State Laboratory of Hygiene	8	2022-08-31 16:39:00	3:3 fluorotelomer carboxylic acid	356-02-5	Below LOD	<0.243	ng/L	0.243	0.972
Wisconsin State Laboratory of Hygiene	8	2022-08-31 16:39:00	5:3 fluorotelomer carboxylic acid	914637-49-3	Below LOD	<0.376	ng/L	0.376	0.972
Wisconsin State Laboratory of Hygiene	8	2022-08-31 16:39:00	7:3 fluorotelomer carboxylic acid	812-70-4	Below LOD	<0.428	ng/L	0.428	0.972
Wisconsin State Laboratory of Hygiene	8	2022-08-31 16:39:00	Perfluoro-n-butanesulfonic acid	375-73-5	Below LOD	<0.225	ng/L	0.225	0.972
Wisconsin State Laboratory of Hygiene	8	2022-08-31 16:39:00	Perfluoro-n-hexanesulfonic acid	355-46-4	Below LOD	<0.138	ng/L	0.138	0.972
Wisconsin State Laboratory of Hygiene	8	2022-08-31 16:39:00	Perfluoro-n-heptanesulfonic acid	375-92-8	Below LOD	<0.185	ng/L	0.185	0.972
Wisconsin State Laboratory of Hygiene	8	2022-08-31 16:39:00	Perfluoro-n-decanesulfonic acid	335-77-3	Below LOD	<0.250	ng/L	0.25	0.972
Wisconsin State Laboratory of Hygiene	8	2022-08-31 16:39:00	PERFLUORO-N-BUTANOIC ACID	375-22-4	Below LOD	<0.336	ng/L	0.336	0.972
Wisconsin State Laboratory of Hygiene	8	2022-08-31 16:39:00	N-Ethyl perfluorooctanesulfonamidoethanol	1691-99-2	Below LOD	<0.206	ng/L	0.206	0.972
Wisconsin State Laboratory of Hygiene	8	2022-08-31 16:39:00	4:2 Fluorotelomer sulfonic acid	757124-72-4	Below LOD	<0.185	ng/L	0.185	0.972
Wisconsin State Laboratory of Hygiene	8	2022-08-31 16:39:00	6:2 Fluorotelomer sulfonic acid	27619-97-2	Below LOD	<0.264	ng/L	0.264	0.972
Wisconsin State Laboratory of Hygiene	8	2022-08-31 16:39:00	8:2 Fluorotelomer sulfonic acid	39108-34-4	Below LOD	<0.255	ng/L	0.255	0.972
Wisconsin State Laboratory of Hygiene	8	2022-08-31 16:39:00	10:2 Fluorotelomer sulfonic acid	120226-60-0	Below LOD	<0.199	ng/L	0.199	0.972
Wisconsin State Laboratory of Hygiene	8	2022-08-31 16:39:00	N-methyl perfluorooctanesulfonamidoacetic acid	2355-31-9	Below LOD	<0.213	ng/L	0.213	0.972
Wisconsin State Laboratory of Hygiene	8	2022-08-31 16:39:00	N-ethyl perfluorooctanesulfonamidoacetic acid	2991-50-6	Below LOD	<0.206	ng/L	0.206	0.972
Wisconsin State Laboratory of Hygiene	8	2022-08-31 16:39:00	Hexafluoropropylene oxide dimer acid	13252-13-6	Below LOD	<0.187	ng/L	0.187	0.972
Wisconsin State Laboratory of Hygiene	8	2022-08-31 16:39:00	4,8-Dioxa-3H-perfluorononanoic acid	919005-14-4	Below LOD	<0.124	ng/L	0.124	0.972
Wisconsin State Laboratory of Hygiene	8	2022-08-31 16:39:00	11-chloroeicosafluoro-3-oxaundecane-1-sulfonic acid	763051-92-9	Below LOD	<0.145	ng/L	0.145	0.972
Wisconsin State Laboratory of Hygiene	8	2022-08-31 16:39:00	9-chlorohexadecafluoro-3-oxanone-1-sulfonic acid	756426-58-1	Below LOD	<0.177	ng/L	0.177	0.972
Wisconsin State Laboratory of Hygiene	8	2022-08-31 16:39:00	Perfluoropentanesulfonic acid	2706-91-4	Below LOD	<0.132	ng/L	0.132	0.972
Wisconsin State Laboratory of Hygiene	8	2022-08-31 16:39:00	Perfluorononanesulfonic acid	68259-12-1	Below LOD	<0.177	ng/L	0.177	0.972
Wisconsin State Laboratory of Hygiene	8	2022-08-31 16:39:00	Perfluorododecanesulfonic acid	79780-39-5	Below LOD	<0.387	ng/L	0.387	0.972
Wisconsin State Laboratory of Hygiene	8	2022-08-31 16:39:00	Perfluorooctanesulfonamide	754-91-6	Below LOD	<0.151	ng/L	0.151	0.972
Wisconsin State Laboratory of Hygiene	8	2022-08-31 16:39:00	N-methyl perfluorooctanesulfonamide	31506-32-8	Below LOD	<0.972	ng/L	0.972	1.94
Wisconsin State Laboratory of Hygiene	8	2022-08-31 16:39:00	N-ethyl perfluorooctanesulfonamide	4151-50-2	Below LOD	<0.675	ng/L	0.675	1.94
Wisconsin State Laboratory of Hygiene	8	2022-08-31 16:39:00	N-Methyl perfluorooctanesulfonamidoethanol	24448-09-7	Below LOD	<0.273	ng/L	0.273	0.972
UWSP Water and Environmental Analysis Lab	8	2022-08-31 16:39:00	POTASSIUM TOTAL RECOVERABLE		Valid Result	0.645	MG/L	0.015	0.05
UWSP Water and Environmental Analysis Lab	8	2022-08-31 16:39:00	SULFUR		Below LOD	ND	MG/L	0.02	0.07
UWSP Water and Environmental Analysis Lab	8	2022-08-31 16:39:00	CONDUCTIVITY, UMHOS/CM @ 25C		Valid Result	291	UMHOS/CM	1
UWSP Water and Environmental Analysis Lab	8	2022-08-31 16:39:00	ZINC TOTAL REC		Valid Result	0.021	MG/L	0.003	0.011
UWSP Water and Environmental Analysis Lab	8	2022-08-31 16:39:00	LEAD TOTAL REC		Below LOD	ND	MG/L	0.004	0.012
UWSP Water and Environmental Analysis Lab	8	2022-08-31 16:39:00	MANGANESE, TOTAL RECOVERABLE		Below LOD	ND	MG/L	0.001	0.002
UWSP Water and Environmental Analysis Lab	8	2022-08-31 16:39:00	COPPER TOTAL		Valid Result	0.012	MG/L	0.0005	0.002
UWSP Water and Environmental Analysis Lab	8	2022-08-31 16:39:00	SODIUM TOTAL RECOVERABLE		Valid Result	54.2	MG/L	0.234	0.781
UWSP Water and Environmental Analysis Lab	8	2022-08-31 16:39:00	CHLORIDE		Valid Result	77.3	MG/L	0.5	1.5
UWSP Water and Environmental Analysis Lab	8	2022-08-31 16:39:00	ARSENIC TOTAL RECOVERABLE		Below LOD	ND	MG/L	0.005	0.018
UWSP Water and Environmental Analysis Lab	8	2022-08-31 16:39:00	IRON TOTAL RECOVERABLE		Valid Result	0.395	MG/L	0.005	0.018
UWSP Water and Environmental Analysis Lab	8	2022-08-31 16:39:00	MAGNESIUM TOTAL RECOVERABLE		Between LOD and LOQ	0.017	MG/L	0.007	0.024
UWSP Water and Environmental Analysis Lab	8	2022-08-31 16:39:00	PHOSPHORUS TOTAL		Between LOD and LOQ	0.01	MG/L	0.005	0.017
UWSP Water and Environmental Analysis Lab	8	2022-08-31 16:39:00	CARBON TOTAL ORGANIC		Between LOD and LOQ	0.5	MG/L	0.3	1.1
UWSP Water and Environmental Analysis Lab	8	2022-08-31 16:39:00	CALCIUM TOTAL RECOVERABLE		Between LOD and LOQ	0.035	MG/L	0.02	0.067
UWSP Water and Environmental Analysis Lab	8	2022-08-31 16:39:00	NITROGEN NH3-N TOTAL		Below LOD	ND	MG/L	0.01	0.03
UWSP Water and Environmental Analysis Lab	8	2022-08-31 16:39:00	NITROGEN NO3+NO2		Below LOD	ND	MG/L	0.1	0.3
UWSP Water and Environmental Analysis Lab	8	2022-08-31 16:39:00	PH LAB		Valid Result	6.22	SU	0.1	0.3
UWSP Water and Environmental Analysis Lab	8	2022-08-31 16:39:00	ALKALINITY TOTAL CACO3		Valid Result	11	MG/L	4
UWSP Water and Environmental Analysis Lab	8	2022-08-31 16:39:00	ALACHLOR ESA (Alachlor ethanesulfonic acid)		Below LOD	ND	UG/L	0.08
UWSP Water and Environmental Analysis Lab	8	2022-08-31 16:39:00	CAFFEINE		Below LOD	ND	NG/L	12	40
UWSP Water and Environmental Analysis Lab	8	2022-08-31 16:39:00	CARBAMAZEPINE		Below LOD	ND	NG/L	2	6.7
UWSP Water and Environmental Analysis Lab	8	2022-08-31 16:39:00	PARAXANTHINE		Below LOD	ND	NG/L	5	16.7
UWSP Water and Environmental Analysis Lab	8	2022-08-31 16:39:00	SULFAMETHOXAZOLE		Below LOD	ND	NG/L	5	16.7
UWSP Water and Environmental Analysis Lab	8	2022-08-31 16:39:00	ALACHLOR OA		Below LOD	ND	UG/L	0.08
UWSP Water and Environmental Analysis Lab	8	2022-08-31 16:39:00	METOLACHLOR ESA		Below LOD	ND	UG/L	0.08
UWSP Water and Environmental Analysis Lab	8	2022-08-31 16:39:00	METOLACHLOR OA		Below LOD	ND	UG/L	0.08
UWSP Water and Environmental Analysis Lab	8	2022-08-31 16:39:00	Sucralose		Below LOD	ND	NG/L	25	83.3
UWSP Water and Environmental Analysis Lab	8	2022-08-31 16:39:00	Acesulfame		Below LOD	ND	NG/L	5	16.7
Wisconsin State Laboratory of Hygiene	9	2022-08-22 14:26:00	Perfluoro-n-octanoic acid	335-67-1	Below LOD	<0.101	ng/L	0.101	0.937
Wisconsin State Laboratory of Hygiene	9	2022-08-22 14:26:00	Perfluoro-n-octanesulfonic acid	1763-23-1	Below LOD	<0.134	ng/L	0.134	0.937
Wisconsin State Laboratory of Hygiene	9	2022-08-22 14:26:00	PERFLUORO-N-PENTANOIC ACID	2706-90-3	Below LOD	<0.141	ng/L	0.141	0.937
Wisconsin State Laboratory of Hygiene	9	2022-08-22 14:26:00	PERFLUORO-N-HEXANOIC ACID	307-24-4	Below LOD	<0.191	ng/L	0.191	0.937
Wisconsin State Laboratory of Hygiene	9	2022-08-22 14:26:00	PERFLUORO-N-HEPTANOIC ACID	375-85-9	Below LOD	<0.141	ng/L	0.141	0.937
Wisconsin State Laboratory of Hygiene	9	2022-08-22 14:26:00	PERFLUORO-N-NONANOIC ACID	375-95-1	Below LOD	<0.139	ng/L	0.139	0.937
Wisconsin State Laboratory of Hygiene	9	2022-08-22 14:26:00	PERFLUORO-N-DECANOIC ACID	335-76-2	Below LOD	<0.153	ng/L	0.153	0.937
Wisconsin State Laboratory of Hygiene	9	2022-08-22 14:26:00	PERFLUORO-N-UNDECANOIC ACID	2058-94-8	Below LOD	<0.208	ng/L	0.208	0.937
Wisconsin State Laboratory of Hygiene	9	2022-08-22 14:26:00	PERFLUORO-N-DODECANOIC ACID	307-55-1	Below LOD	<0.254	ng/L	0.254	0.937
Wisconsin State Laboratory of Hygiene	9	2022-08-22 14:26:00	PERFLOURO-N-TRIDECANOIC ACID	72629-94-8	Below LOD	<0.181	ng/L	0.181	0.937
Wisconsin State Laboratory of Hygiene	9	2022-08-22 14:26:00	PERFLOURO-N-TETRADECANOIC ACID	376-06-7	Below LOD	<0.164	ng/L	0.164	0.937
Wisconsin State Laboratory of Hygiene	9	2022-08-22 14:26:00	Perfluoroethylcyclohexane sulfonic acid	133201-07-7	Below LOD	<0.179	ng/L	0.179	0.937
Wisconsin State Laboratory of Hygiene	9	2022-08-22 14:26:00	Perfluoropropanesulfonic acid	423-41-6	Below LOD	<0.242	ng/L	0.242	0.937
Wisconsin State Laboratory of Hygiene	9	2022-08-22 14:26:00	Perfluorobutanesulfonamide	30334-69-1	Below LOD	<0.405	ng/L	0.405	0.937
Wisconsin State Laboratory of Hygiene	9	2022-08-22 14:26:00	Perfluorohexanesulfonamide	41997-13-1	Below LOD	<0.453	ng/L	0.453	0.937
Wisconsin State Laboratory of Hygiene	9	2022-08-22 14:26:00	6:2 fluorotelomer unsaturated carboxylic acid	70887-88-6	Below LOD	<0.270	ng/L	0.27	0.937
Wisconsin State Laboratory of Hygiene	9	2022-08-22 14:26:00	8:2 fluorotelomer unsaturated carboxylic acid	70887-84-2	Below LOD	<0.204	ng/L	0.204	0.937
Wisconsin State Laboratory of Hygiene	9	2022-08-22 14:26:00	10:2 fluorotelomer unsaturated carboxylic acid	70887-94-4	Below LOD	<0.343	ng/L	0.343	0.937
Wisconsin State Laboratory of Hygiene	9	2022-08-22 14:26:00	3:3 fluorotelomer carboxylic acid	356-02-5	Below LOD	<0.234	ng/L	0.234	0.937
Wisconsin State Laboratory of Hygiene	9	2022-08-22 14:26:00	5:3 fluorotelomer carboxylic acid	914637-49-3	Below LOD	<0.363	ng/L	0.363	0.937
Wisconsin State Laboratory of Hygiene	9	2022-08-22 14:26:00	7:3 fluorotelomer carboxylic acid	812-70-4	Below LOD	<0.412	ng/L	0.412	0.937
Wisconsin State Laboratory of Hygiene	9	2022-08-22 14:26:00	Perfluoro-n-butanesulfonic acid	375-73-5	Below LOD	<0.216	ng/L	0.216	0.937
Wisconsin State Laboratory of Hygiene	9	2022-08-22 14:26:00	Perfluoro-n-hexanesulfonic acid	355-46-4	Below LOD	<0.133	ng/L	0.133	0.937
Wisconsin State Laboratory of Hygiene	9	2022-08-22 14:26:00	Perfluoro-n-heptanesulfonic acid	375-92-8	Below LOD	<0.178	ng/L	0.178	0.937
Wisconsin State Laboratory of Hygiene	9	2022-08-22 14:26:00	Perfluoro-n-decanesulfonic acid	335-77-3	Below LOD	<0.241	ng/L	0.241	0.937
Wisconsin State Laboratory of Hygiene	9	2022-08-22 14:26:00	PERFLUORO-N-BUTANOIC ACID	375-22-4	Below LOD	<0.324	ng/L	0.324	0.937
Wisconsin State Laboratory of Hygiene	9	2022-08-22 14:26:00	N-Ethyl perfluorooctanesulfonamidoethanol	1691-99-2	Below LOD	<0.199	ng/L	0.199	0.937
Wisconsin State Laboratory of Hygiene	9	2022-08-22 14:26:00	4:2 Fluorotelomer sulfonic acid	757124-72-4	Below LOD	<0.178	ng/L	0.178	0.937
Wisconsin State Laboratory of Hygiene	9	2022-08-22 14:26:00	6:2 Fluorotelomer sulfonic acid	27619-97-2	Below LOD	<0.255	ng/L	0.255	0.937
Wisconsin State Laboratory of Hygiene	9	2022-08-22 14:26:00	8:2 Fluorotelomer sulfonic acid	39108-34-4	Below LOD	<0.245	ng/L	0.245	0.937
Wisconsin State Laboratory of Hygiene	9	2022-08-22 14:26:00	10:2 Fluorotelomer sulfonic acid	120226-60-0	Below LOD	<0.192	ng/L	0.192	0.937
Wisconsin State Laboratory of Hygiene	9	2022-08-22 14:26:00	N-methyl perfluorooctanesulfonamidoacetic acid	2355-31-9	Below LOD	<0.205	ng/L	0.205	0.937
Wisconsin State Laboratory of Hygiene	9	2022-08-22 14:26:00	N-ethyl perfluorooctanesulfonamidoacetic acid	2991-50-6	Below LOD	<0.199	ng/L	0.199	0.937
Wisconsin State Laboratory of Hygiene	9	2022-08-22 14:26:00	Hexafluoropropylene oxide dimer acid	13252-13-6	Below LOD	<0.180	ng/L	0.18	0.937
Wisconsin State Laboratory of Hygiene	9	2022-08-22 14:26:00	4,8-Dioxa-3H-perfluorononanoic acid	919005-14-4	Below LOD	<0.120	ng/L	0.12	0.937
Wisconsin State Laboratory of Hygiene	9	2022-08-22 14:26:00	11-chloroeicosafluoro-3-oxaundecane-1-sulfonic acid	763051-92-9	Below LOD	<0.140	ng/L	0.14	0.937
Wisconsin State Laboratory of Hygiene	9	2022-08-22 14:26:00	9-chlorohexadecafluoro-3-oxanone-1-sulfonic acid	756426-58-1	Below LOD	<0.170	ng/L	0.17	0.937
Wisconsin State Laboratory of Hygiene	9	2022-08-22 14:26:00	Perfluoropentanesulfonic acid	2706-91-4	Below LOD	<0.127	ng/L	0.127	0.937
Wisconsin State Laboratory of Hygiene	9	2022-08-22 14:26:00	Perfluorononanesulfonic acid	68259-12-1	Below LOD	<0.170	ng/L	0.17	0.937
Wisconsin State Laboratory of Hygiene	9	2022-08-22 14:26:00	Perfluorododecanesulfonic acid	79780-39-5	Below LOD	<0.373	ng/L	0.373	0.937
Wisconsin State Laboratory of Hygiene	9	2022-08-22 14:26:00	Perfluorooctanesulfonamide	754-91-6	Below LOD	<0.145	ng/L	0.145	0.937
Wisconsin State Laboratory of Hygiene	9	2022-08-22 14:26:00	N-methyl perfluorooctanesulfonamide	31506-32-8	Below LOD	<0.937	ng/L	0.937	1.87
Wisconsin State Laboratory of Hygiene	9	2022-08-22 14:26:00	N-ethyl perfluorooctanesulfonamide	4151-50-2	Below LOD	<0.650	ng/L	0.65	1.87
Wisconsin State Laboratory of Hygiene	9	2022-08-22 14:26:00	N-Methyl perfluorooctanesulfonamidoethanol	24448-09-7	Below LOD	<0.263	ng/L	0.263	0.937
UWSP Water and Environmental Analysis Lab	9	2022-08-22 14:26:00	POTASSIUM TOTAL RECOVERABLE		Valid Result	2.394	MG/L	0.015	0.05
UWSP Water and Environmental Analysis Lab	9	2022-08-22 14:26:00	SULFUR		Valid Result	0.97	MG/L	0.02	0.07
UWSP Water and Environmental Analysis Lab	9	2022-08-22 14:26:00	CONDUCTIVITY, UMHOS/CM @ 25C		Valid Result	83	UMHOS/CM	1
UWSP Water and Environmental Analysis Lab	9	2022-08-22 14:26:00	ZINC TOTAL REC		Between LOD and LOQ	0.006	MG/L	0.003	0.011
UWSP Water and Environmental Analysis Lab	9	2022-08-22 14:26:00	LEAD TOTAL REC		Below LOD	ND	MG/L	0.004	0.012
UWSP Water and Environmental Analysis Lab	9	2022-08-22 14:26:00	MANGANESE, TOTAL RECOVERABLE		Valid Result	0.009	MG/L	0.001	0.002
UWSP Water and Environmental Analysis Lab	9	2022-08-22 14:26:00	COPPER TOTAL		Valid Result	0.025	MG/L	0.0005	0.002
UWSP Water and Environmental Analysis Lab	9	2022-08-22 14:26:00	SODIUM TOTAL RECOVERABLE		Valid Result	2.281	MG/L	0.234	0.781
UWSP Water and Environmental Analysis Lab	9	2022-08-22 14:26:00	CHLORIDE		Valid Result	7.3	MG/L	0.5	1.5
UWSP Water and Environmental Analysis Lab	9	2022-08-22 14:26:00	ARSENIC TOTAL RECOVERABLE		Below LOD	ND	MG/L	0.005	0.018
UWSP Water and Environmental Analysis Lab	9	2022-08-22 14:26:00	IRON TOTAL RECOVERABLE		Valid Result	0.131	MG/L	0.005	0.018
UWSP Water and Environmental Analysis Lab	9	2022-08-22 14:26:00	MAGNESIUM TOTAL RECOVERABLE		Valid Result	2.46	MG/L	0.007	0.024
UWSP Water and Environmental Analysis Lab	9	2022-08-22 14:26:00	PHOSPHORUS TOTAL		Below LOD	ND	MG/L	0.005	0.017
UWSP Water and Environmental Analysis Lab	9	2022-08-22 14:26:00	CARBON TOTAL ORGANIC		Between LOD and LOQ	1.1	MG/L	0.3	1.1
UWSP Water and Environmental Analysis Lab	9	2022-08-22 14:26:00	CALCIUM TOTAL RECOVERABLE		Valid Result	5.698	MG/L	0.02	0.067
UWSP Water and Environmental Analysis Lab	9	2022-08-22 14:26:00	NITROGEN NH3-N TOTAL		Below LOD	ND	MG/L	0.01	0.03
UWSP Water and Environmental Analysis Lab	9	2022-08-22 14:26:00	NITROGEN NO3+NO2		Valid Result	2.5	MG/L	0.1	0.3
UWSP Water and Environmental Analysis Lab	9	2022-08-22 14:26:00	PH LAB		Valid Result	5.88	SU	0.1	0.3
UWSP Water and Environmental Analysis Lab	9	2022-08-22 14:26:00	ALKALINITY TOTAL CACO3		Valid Result	10	MG/L	4
UWSP Water and Environmental Analysis Lab	9	2022-08-22 14:26:00	ALACHLOR ESA (Alachlor ethanesulfonic acid)		Valid Result	0.09	UG/L	0.08
UWSP Water and Environmental Analysis Lab	9	2022-08-22 14:26:00	CAFFEINE		Between LOD and LOQ	16.5	NG/L	12	40
UWSP Water and Environmental Analysis Lab	9	2022-08-22 14:26:00	CARBAMAZEPINE		Below LOD	ND	NG/L	2	6.7
UWSP Water and Environmental Analysis Lab	9	2022-08-22 14:26:00	PARAXANTHINE		Between LOD and LOQ	10.1	NG/L	5	16.7
UWSP Water and Environmental Analysis Lab	9	2022-08-22 14:26:00	SULFAMETHOXAZOLE		Below LOD	ND	NG/L	5	16.7
UWSP Water and Environmental Analysis Lab	9	2022-08-22 14:26:00	ALACHLOR OA		Below LOD	ND	UG/L	0.08
UWSP Water and Environmental Analysis Lab	9	2022-08-22 14:26:00	METOLACHLOR ESA		Valid Result	0.16	UG/L	0.08
UWSP Water and Environmental Analysis Lab	9	2022-08-22 14:26:00	METOLACHLOR OA		Below LOD	ND	UG/L	0.08
UWSP Water and Environmental Analysis Lab	9	2022-08-22 14:26:00	Sucralose		Below LOD	ND	NG/L	25	83.3
UWSP Water and Environmental Analysis Lab	9	2022-08-22 14:26:00	Acesulfame		Below LOD	ND	NG/L	5	16.7
Wisconsin State Laboratory of Hygiene	10	2022-08-02 13:32:00	Perfluoro-n-octanoic acid	335-67-1	Below LOD	<0.102	ng/L	0.102	0.941
Wisconsin State Laboratory of Hygiene	10	2022-08-02 13:32:00	Perfluoro-n-octanesulfonic acid	1763-23-1	Below LOD	<0.135	ng/L	0.135	0.941
Wisconsin State Laboratory of Hygiene	10	2022-08-02 13:32:00	PERFLUORO-N-PENTANOIC ACID	2706-90-3	Below LOD	<0.141	ng/L	0.141	0.941
Wisconsin State Laboratory of Hygiene	10	2022-08-02 13:32:00	PERFLUORO-N-HEXANOIC ACID	307-24-4	Below LOD	<0.192	ng/L	0.192	0.941
Wisconsin State Laboratory of Hygiene	10	2022-08-02 13:32:00	PERFLUORO-N-HEPTANOIC ACID	375-85-9	Below LOD	<0.141	ng/L	0.141	0.941
Wisconsin State Laboratory of Hygiene	10	2022-08-02 13:32:00	PERFLUORO-N-NONANOIC ACID	375-95-1	Below LOD	<0.139	ng/L	0.139	0.941
Wisconsin State Laboratory of Hygiene	10	2022-08-02 13:32:00	PERFLUORO-N-DECANOIC ACID	335-76-2	Below LOD	<0.153	ng/L	0.153	0.941
Wisconsin State Laboratory of Hygiene	10	2022-08-02 13:32:00	PERFLUORO-N-UNDECANOIC ACID	2058-94-8	Below LOD	<0.209	ng/L	0.209	0.941
Wisconsin State Laboratory of Hygiene	10	2022-08-02 13:32:00	PERFLUORO-N-DODECANOIC ACID	307-55-1	Below LOD	<0.255	ng/L	0.255	0.941
Wisconsin State Laboratory of Hygiene	10	2022-08-02 13:32:00	PERFLOURO-N-TRIDECANOIC ACID	72629-94-8	Below LOD	<0.182	ng/L	0.182	0.941
Wisconsin State Laboratory of Hygiene	10	2022-08-02 13:32:00	PERFLOURO-N-TETRADECANOIC ACID	376-06-7	Below LOD	<0.165	ng/L	0.165	0.941
Wisconsin State Laboratory of Hygiene	10	2022-08-02 13:32:00	Perfluoroethylcyclohexane sulfonic acid	133201-07-7	Below LOD	<0.180	ng/L	0.18	0.941
Wisconsin State Laboratory of Hygiene	10	2022-08-02 13:32:00	Perfluoropropanesulfonic acid	423-41-6	Below LOD	<0.243	ng/L	0.243	0.941
Wisconsin State Laboratory of Hygiene	10	2022-08-02 13:32:00	Perfluorobutanesulfonamide	30334-69-1	Below LOD	<0.407	ng/L	0.407	0.941
Wisconsin State Laboratory of Hygiene	10	2022-08-02 13:32:00	Perfluorohexanesulfonamide	41997-13-1	Below LOD	<0.456	ng/L	0.456	0.941
Wisconsin State Laboratory of Hygiene	10	2022-08-02 13:32:00	6:2 fluorotelomer unsaturated carboxylic acid	70887-88-6	Below LOD	<0.271	ng/L	0.271	0.941
Wisconsin State Laboratory of Hygiene	10	2022-08-02 13:32:00	8:2 fluorotelomer unsaturated carboxylic acid	70887-84-2	Below LOD	<0.205	ng/L	0.205	0.941
Wisconsin State Laboratory of Hygiene	10	2022-08-02 13:32:00	10:2 fluorotelomer unsaturated carboxylic acid	70887-94-4	Below LOD	<0.345	ng/L	0.345	0.941
Wisconsin State Laboratory of Hygiene	10	2022-08-02 13:32:00	3:3 fluorotelomer carboxylic acid	356-02-5	Below LOD	<0.235	ng/L	0.235	0.941
Wisconsin State Laboratory of Hygiene	10	2022-08-02 13:32:00	5:3 fluorotelomer carboxylic acid	914637-49-3	Below LOD	<0.364	ng/L	0.364	0.941
Wisconsin State Laboratory of Hygiene	10	2022-08-02 13:32:00	7:3 fluorotelomer carboxylic acid	812-70-4	Below LOD	<0.414	ng/L	0.414	0.941
Wisconsin State Laboratory of Hygiene	10	2022-08-02 13:32:00	Perfluoro-n-butanesulfonic acid	375-73-5	Below LOD	<0.217	ng/L	0.217	0.941
Wisconsin State Laboratory of Hygiene	10	2022-08-02 13:32:00	Perfluoro-n-hexanesulfonic acid	355-46-4	Below LOD	<0.134	ng/L	0.134	0.941
Wisconsin State Laboratory of Hygiene	10	2022-08-02 13:32:00	Perfluoro-n-heptanesulfonic acid	375-92-8	Below LOD	<0.179	ng/L	0.179	0.941
Wisconsin State Laboratory of Hygiene	10	2022-08-02 13:32:00	Perfluoro-n-decanesulfonic acid	335-77-3	Below LOD	<0.242	ng/L	0.242	0.941
Wisconsin State Laboratory of Hygiene	10	2022-08-02 13:32:00	PERFLUORO-N-BUTANOIC ACID	375-22-4	Below LOD	<0.326	ng/L	0.326	0.941
Wisconsin State Laboratory of Hygiene	10	2022-08-02 13:32:00	N-Ethyl perfluorooctanesulfonamidoethanol	1691-99-2	Below LOD	<0.200	ng/L	0.2	0.941
Wisconsin State Laboratory of Hygiene	10	2022-08-02 13:32:00	4:2 Fluorotelomer sulfonic acid	757124-72-4	Below LOD	<0.179	ng/L	0.179	0.941
Wisconsin State Laboratory of Hygiene	10	2022-08-02 13:32:00	6:2 Fluorotelomer sulfonic acid	27619-97-2	Below LOD	<0.256	ng/L	0.256	0.941
Wisconsin State Laboratory of Hygiene	10	2022-08-02 13:32:00	8:2 Fluorotelomer sulfonic acid	39108-34-4	Below LOD	<0.247	ng/L	0.247	0.941
Wisconsin State Laboratory of Hygiene	10	2022-08-02 13:32:00	10:2 Fluorotelomer sulfonic acid	120226-60-0	Below LOD	<0.193	ng/L	0.193	0.941
Wisconsin State Laboratory of Hygiene	10	2022-08-02 13:32:00	N-methyl perfluorooctanesulfonamidoacetic acid	2355-31-9	Below LOD	<0.206	ng/L	0.206	0.941
Wisconsin State Laboratory of Hygiene	10	2022-08-02 13:32:00	N-ethyl perfluorooctanesulfonamidoacetic acid	2991-50-6	Below LOD	<0.200	ng/L	0.2	0.941
Wisconsin State Laboratory of Hygiene	10	2022-08-02 13:32:00	Hexafluoropropylene oxide dimer acid	13252-13-6	Below LOD	<0.181	ng/L	0.181	0.941
Wisconsin State Laboratory of Hygiene	10	2022-08-02 13:32:00	4,8-Dioxa-3H-perfluorononanoic acid	919005-14-4	Below LOD	<0.121	ng/L	0.121	0.941
Wisconsin State Laboratory of Hygiene	10	2022-08-02 13:32:00	11-chloroeicosafluoro-3-oxaundecane-1-sulfonic acid	763051-92-9	Below LOD	<0.140	ng/L	0.14	0.941
Wisconsin State Laboratory of Hygiene	10	2022-08-02 13:32:00	9-chlorohexadecafluoro-3-oxanone-1-sulfonic acid	756426-58-1	Below LOD	<0.171	ng/L	0.171	0.941
Wisconsin State Laboratory of Hygiene	10	2022-08-02 13:32:00	Perfluoropentanesulfonic acid	2706-91-4	Below LOD	<0.128	ng/L	0.128	0.941
Wisconsin State Laboratory of Hygiene	10	2022-08-02 13:32:00	Perfluorononanesulfonic acid	68259-12-1	Below LOD	<0.171	ng/L	0.171	0.941
Wisconsin State Laboratory of Hygiene	10	2022-08-02 13:32:00	Perfluorododecanesulfonic acid	79780-39-5	Below LOD	<0.375	ng/L	0.375	0.941
Wisconsin State Laboratory of Hygiene	10	2022-08-02 13:32:00	Perfluorooctanesulfonamide	754-91-6	Below LOD	<0.146	ng/L	0.146	0.941
Wisconsin State Laboratory of Hygiene	10	2022-08-02 13:32:00	N-methyl perfluorooctanesulfonamide	31506-32-8	Below LOD	<0.941	ng/L	0.941	1.88
Wisconsin State Laboratory of Hygiene	10	2022-08-02 13:32:00	N-ethyl perfluorooctanesulfonamide	4151-50-2	Below LOD	<0.653	ng/L	0.653	1.88
Wisconsin State Laboratory of Hygiene	10	2022-08-02 13:32:00	N-Methyl perfluorooctanesulfonamidoethanol	24448-09-7	Below LOD	<0.265	ng/L	0.265	0.941
UWSP Water and Environmental Analysis Lab	10	2022-08-02 13:33:00	POTASSIUM TOTAL RECOVERABLE		Valid Result	2.297	MG/L	0.015	0.05
UWSP Water and Environmental Analysis Lab	10	2022-08-02 13:33:00	SULFUR		Valid Result	486.08	MG/L	0.02	0.07
UWSP Water and Environmental Analysis Lab	10	2022-08-02 13:33:00	CONDUCTIVITY, UMHOS/CM @ 25C		Valid Result	2590	UMHOS/CM	1
UWSP Water and Environmental Analysis Lab	10	2022-08-02 13:33:00	ZINC TOTAL REC		Between LOD and LOQ	0.008	MG/L	0.003	0.011
UWSP Water and Environmental Analysis Lab	10	2022-08-02 13:33:00	LEAD TOTAL REC		Below LOD	ND	MG/L	0.004	0.012
UWSP Water and Environmental Analysis Lab	10	2022-08-02 13:33:00	MANGANESE, TOTAL RECOVERABLE		Valid Result	0.005	MG/L	0.001	0.002
UWSP Water and Environmental Analysis Lab	10	2022-08-02 13:33:00	COPPER TOTAL		Valid Result	0.008	MG/L	0.0005	0.002
UWSP Water and Environmental Analysis Lab	10	2022-08-02 13:33:00	SODIUM TOTAL RECOVERABLE		Valid Result	33.45	MG/L	0.234	0.781
UWSP Water and Environmental Analysis Lab	10	2022-08-02 13:33:00	CHLORIDE		Valid Result	41.9	MG/L	0.5	1.5
UWSP Water and Environmental Analysis Lab	10	2022-08-02 13:33:00	ARSENIC TOTAL RECOVERABLE		Below LOD	ND	MG/L	0.005	0.018
UWSP Water and Environmental Analysis Lab	10	2022-08-02 13:33:00	IRON TOTAL RECOVERABLE		Valid Result	0.27	MG/L	0.005	0.018
UWSP Water and Environmental Analysis Lab	10	2022-08-02 13:33:00	MAGNESIUM TOTAL RECOVERABLE		Valid Result	109.9	MG/L	0.007	0.024
UWSP Water and Environmental Analysis Lab	10	2022-08-02 13:33:00	PHOSPHORUS TOTAL		Below LOD	ND	MG/L	0.005	0.017
UWSP Water and Environmental Analysis Lab	10	2022-08-02 13:33:00	CARBON TOTAL ORGANIC		Between LOD and LOQ	0.8	MG/L	0.3	1.1
UWSP Water and Environmental Analysis Lab	10	2022-08-02 13:33:00	CALCIUM TOTAL RECOVERABLE		Valid Result	466.1	MG/L	0.02	0.067
UWSP Water and Environmental Analysis Lab	10	2022-08-02 13:33:00	NITROGEN NH3-N TOTAL		Between LOD and LOQ	0.01	MG/L	0.01	0.03
UWSP Water and Environmental Analysis Lab	10	2022-08-02 13:33:00	NITROGEN NO3+NO2		Below LOD	ND	MG/L	0.1	0.3
UWSP Water and Environmental Analysis Lab	10	2022-08-02 13:33:00	PH LAB		Valid Result	7.02	SU	0.1	0.3
UWSP Water and Environmental Analysis Lab	10	2022-08-02 13:33:00	ALKALINITY TOTAL CACO3		Valid Result	230	MG/L	4
UWSP Water and Environmental Analysis Lab	10	2022-08-02 13:33:00	ALACHLOR ESA (Alachlor ethanesulfonic acid)		Below LOD	ND	UG/L	0.08
UWSP Water and Environmental Analysis Lab	10	2022-08-02 13:33:00	CAFFEINE		Below LOD	ND	NG/L	12	40
UWSP Water and Environmental Analysis Lab	10	2022-08-02 13:33:00	CARBAMAZEPINE		Below LOD	ND	NG/L	2	6.7
UWSP Water and Environmental Analysis Lab	10	2022-08-02 13:33:00	PARAXANTHINE		Below LOD	ND	NG/L	5	16.7
UWSP Water and Environmental Analysis Lab	10	2022-08-02 13:33:00	SULFAMETHOXAZOLE		Below LOD	ND	NG/L	5	16.7
UWSP Water and Environmental Analysis Lab	10	2022-08-02 13:33:00	ALACHLOR OA		Below LOD	ND	UG/L	0.08
UWSP Water and Environmental Analysis Lab	10	2022-08-02 13:33:00	METOLACHLOR ESA		Below LOD	ND	UG/L	0.08
UWSP Water and Environmental Analysis Lab	10	2022-08-02 13:33:00	METOLACHLOR OA		Below LOD	ND	UG/L	0.08
UWSP Water and Environmental Analysis Lab	10	2022-08-02 13:33:00	Sucralose		Below LOD	ND	NG/L	25	83.3
UWSP Water and Environmental Analysis Lab	10	2022-08-02 13:33:00	Acesulfame		Below LOD	ND	NG/L	5	16.7
Wisconsin State Laboratory of Hygiene	11	2022-07-26 09:24:00	Perfluoro-n-octanoic acid	335-67-1	Below LOD	<0.101	ng/L	0.101	0.939
Wisconsin State Laboratory of Hygiene	11	2022-07-26 09:24:00	Perfluoro-n-octanesulfonic acid	1763-23-1	Below LOD	<0.134	ng/L	0.134	0.939
Wisconsin State Laboratory of Hygiene	11	2022-07-26 09:24:00	PERFLUORO-N-PENTANOIC ACID	2706-90-3	Below LOD	<0.141	ng/L	0.141	0.939
Wisconsin State Laboratory of Hygiene	11	2022-07-26 09:24:00	PERFLUORO-N-HEXANOIC ACID	307-24-4	Below LOD	<0.192	ng/L	0.192	0.939
Wisconsin State Laboratory of Hygiene	11	2022-07-26 09:24:00	PERFLUORO-N-HEPTANOIC ACID	375-85-9	Below LOD	<0.141	ng/L	0.141	0.939
Wisconsin State Laboratory of Hygiene	11	2022-07-26 09:24:00	PERFLUORO-N-NONANOIC ACID	375-95-1	Below LOD	<0.139	ng/L	0.139	0.939
Wisconsin State Laboratory of Hygiene	11	2022-07-26 09:24:00	PERFLUORO-N-DECANOIC ACID	335-76-2	Below LOD	<0.153	ng/L	0.153	0.939
Wisconsin State Laboratory of Hygiene	11	2022-07-26 09:24:00	PERFLUORO-N-UNDECANOIC ACID	2058-94-8	Below LOD	<0.209	ng/L	0.209	0.939
Wisconsin State Laboratory of Hygiene	11	2022-07-26 09:24:00	PERFLUORO-N-DODECANOIC ACID	307-55-1	Below LOD	<0.255	ng/L	0.255	0.939
Wisconsin State Laboratory of Hygiene	11	2022-07-26 09:24:00	PERFLOURO-N-TRIDECANOIC ACID	72629-94-8	Below LOD	<0.181	ng/L	0.181	0.939
Wisconsin State Laboratory of Hygiene	11	2022-07-26 09:24:00	PERFLOURO-N-TETRADECANOIC ACID	376-06-7	Below LOD	<0.164	ng/L	0.164	0.939
Wisconsin State Laboratory of Hygiene	11	2022-07-26 09:24:00	Perfluoroethylcyclohexane sulfonic acid	133201-07-7	Below LOD	<0.179	ng/L	0.179	0.939
Wisconsin State Laboratory of Hygiene	11	2022-07-26 09:24:00	Perfluoropropanesulfonic acid	423-41-6	Below LOD	<0.242	ng/L	0.242	0.939
Wisconsin State Laboratory of Hygiene	11	2022-07-26 09:24:00	Perfluorobutanesulfonamide	30334-69-1	Below LOD	<0.406	ng/L	0.406	0.939
Wisconsin State Laboratory of Hygiene	11	2022-07-26 09:24:00	Perfluorohexanesulfonamide	41997-13-1	Below LOD	<0.455	ng/L	0.455	0.939
Wisconsin State Laboratory of Hygiene	11	2022-07-26 09:24:00	6:2 fluorotelomer unsaturated carboxylic acid	70887-88-6	Below LOD	<0.271	ng/L	0.271	0.939
Wisconsin State Laboratory of Hygiene	11	2022-07-26 09:24:00	8:2 fluorotelomer unsaturated carboxylic acid	70887-84-2	Below LOD	<0.205	ng/L	0.205	0.939
Wisconsin State Laboratory of Hygiene	11	2022-07-26 09:24:00	10:2 fluorotelomer unsaturated carboxylic acid	70887-94-4	Below LOD	<0.344	ng/L	0.344	0.939
Wisconsin State Laboratory of Hygiene	11	2022-07-26 09:24:00	3:3 fluorotelomer carboxylic acid	356-02-5	Below LOD	<0.235	ng/L	0.235	0.939
Wisconsin State Laboratory of Hygiene	11	2022-07-26 09:24:00	5:3 fluorotelomer carboxylic acid	914637-49-3	Below LOD	<0.364	ng/L	0.364	0.939
Wisconsin State Laboratory of Hygiene	11	2022-07-26 09:24:00	7:3 fluorotelomer carboxylic acid	812-70-4	Below LOD	<0.413	ng/L	0.413	0.939
Wisconsin State Laboratory of Hygiene	11	2022-07-26 09:24:00	Perfluoro-n-butanesulfonic acid	375-73-5	Below LOD	<0.217	ng/L	0.217	0.939
Wisconsin State Laboratory of Hygiene	11	2022-07-26 09:24:00	Perfluoro-n-hexanesulfonic acid	355-46-4	Below LOD	<0.133	ng/L	0.133	0.939
Wisconsin State Laboratory of Hygiene	11	2022-07-26 09:24:00	Perfluoro-n-heptanesulfonic acid	375-92-8	Below LOD	<0.179	ng/L	0.179	0.939
Wisconsin State Laboratory of Hygiene	11	2022-07-26 09:24:00	Perfluoro-n-decanesulfonic acid	335-77-3	Below LOD	<0.241	ng/L	0.241	0.939
Wisconsin State Laboratory of Hygiene	11	2022-07-26 09:24:00	PERFLUORO-N-BUTANOIC ACID	375-22-4	Below LOD	<0.325	ng/L	0.325	0.939
Wisconsin State Laboratory of Hygiene	11	2022-07-26 09:24:00	N-Ethyl perfluorooctanesulfonamidoethanol	1691-99-2	Below LOD	<0.199	ng/L	0.199	0.939
Wisconsin State Laboratory of Hygiene	11	2022-07-26 09:24:00	4:2 Fluorotelomer sulfonic acid	757124-72-4	Below LOD	<0.179	ng/L	0.179	0.939
Wisconsin State Laboratory of Hygiene	11	2022-07-26 09:24:00	6:2 Fluorotelomer sulfonic acid	27619-97-2	Below LOD	<0.256	ng/L	0.256	0.939
Wisconsin State Laboratory of Hygiene	11	2022-07-26 09:24:00	8:2 Fluorotelomer sulfonic acid	39108-34-4	Below LOD	<0.246	ng/L	0.246	0.939
Wisconsin State Laboratory of Hygiene	11	2022-07-26 09:24:00	10:2 Fluorotelomer sulfonic acid	120226-60-0	Below LOD	<0.193	ng/L	0.193	0.939
Wisconsin State Laboratory of Hygiene	11	2022-07-26 09:24:00	N-methyl perfluorooctanesulfonamidoacetic acid	2355-31-9	Below LOD	<0.206	ng/L	0.206	0.939
Wisconsin State Laboratory of Hygiene	11	2022-07-26 09:24:00	N-ethyl perfluorooctanesulfonamidoacetic acid	2991-50-6	Below LOD	<0.199	ng/L	0.199	0.939
Wisconsin State Laboratory of Hygiene	11	2022-07-26 09:24:00	Hexafluoropropylene oxide dimer acid	13252-13-6	Below LOD	<0.180	ng/L	0.18	0.939
Wisconsin State Laboratory of Hygiene	11	2022-07-26 09:24:00	4,8-Dioxa-3H-perfluorononanoic acid	919005-14-4	Below LOD	<0.120	ng/L	0.12	0.939
Wisconsin State Laboratory of Hygiene	11	2022-07-26 09:24:00	11-chloroeicosafluoro-3-oxaundecane-1-sulfonic acid	763051-92-9	Below LOD	<0.140	ng/L	0.14	0.939
Wisconsin State Laboratory of Hygiene	11	2022-07-26 09:24:00	9-chlorohexadecafluoro-3-oxanone-1-sulfonic acid	756426-58-1	Below LOD	<0.171	ng/L	0.171	0.939
Wisconsin State Laboratory of Hygiene	11	2022-07-26 09:24:00	Perfluoropentanesulfonic acid	2706-91-4	Below LOD	<0.128	ng/L	0.128	0.939
Wisconsin State Laboratory of Hygiene	11	2022-07-26 09:24:00	Perfluorononanesulfonic acid	68259-12-1	Below LOD	<0.171	ng/L	0.171	0.939
Wisconsin State Laboratory of Hygiene	11	2022-07-26 09:24:00	Perfluorododecanesulfonic acid	79780-39-5	Below LOD	<0.374	ng/L	0.374	0.939
Wisconsin State Laboratory of Hygiene	11	2022-07-26 09:24:00	Perfluorooctanesulfonamide	754-91-6	Below LOD	<0.146	ng/L	0.146	0.939
Wisconsin State Laboratory of Hygiene	11	2022-07-26 09:24:00	N-methyl perfluorooctanesulfonamide	31506-32-8	Below LOD	<0.939	ng/L	0.939	1.88
Wisconsin State Laboratory of Hygiene	11	2022-07-26 09:24:00	N-ethyl perfluorooctanesulfonamide	4151-50-2	Below LOD	<0.652	ng/L	0.652	1.88
Wisconsin State Laboratory of Hygiene	11	2022-07-26 09:24:00	N-Methyl perfluorooctanesulfonamidoethanol	24448-09-7	Below LOD	<0.264	ng/L	0.264	0.939
UWSP Water and Environmental Analysis Lab	11	2022-07-25 09:24:00	POTASSIUM TOTAL RECOVERABLE		Valid Result	0.177	MG/L	0.015	0.05
UWSP Water and Environmental Analysis Lab	11	2022-07-25 09:24:00	SULFUR		Valid Result	4.88	MG/L	0.02	0.07
UWSP Water and Environmental Analysis Lab	11	2022-07-25 09:24:00	CONDUCTIVITY, UMHOS/CM @ 25C		Valid Result	617	UMHOS/CM	1
UWSP Water and Environmental Analysis Lab	11	2022-07-25 09:24:00	ZINC TOTAL REC		Below LOD	ND	MG/L	0.003	0.011
UWSP Water and Environmental Analysis Lab	11	2022-07-25 09:24:00	LEAD TOTAL REC		Below LOD	ND	MG/L	0.004	0.012
UWSP Water and Environmental Analysis Lab	11	2022-07-25 09:24:00	MANGANESE, TOTAL RECOVERABLE		Below LOD	ND	MG/L	0.001	0.002
UWSP Water and Environmental Analysis Lab	11	2022-07-25 09:24:00	COPPER TOTAL		Valid Result	0.01	MG/L	0.0005	0.002
UWSP Water and Environmental Analysis Lab	11	2022-07-25 09:24:00	SODIUM TOTAL RECOVERABLE		Valid Result	159.8	MG/L	0.234	0.781
UWSP Water and Environmental Analysis Lab	11	2022-07-25 09:24:00	CHLORIDE		Below LOD	ND	MG/L	0.5	1.5
UWSP Water and Environmental Analysis Lab	11	2022-07-25 09:24:00	ARSENIC TOTAL RECOVERABLE		Below LOD	ND	MG/L	0.005	0.018
UWSP Water and Environmental Analysis Lab	11	2022-07-25 09:24:00	IRON TOTAL RECOVERABLE		Between LOD and LOQ	0.005	MG/L	0.005	0.018
UWSP Water and Environmental Analysis Lab	11	2022-07-25 09:24:00	MAGNESIUM TOTAL RECOVERABLE		Valid Result	0.215	MG/L	0.007	0.024
UWSP Water and Environmental Analysis Lab	11	2022-07-25 09:24:00	PHOSPHORUS TOTAL		Below LOD	ND	MG/L	0.005	0.017
UWSP Water and Environmental Analysis Lab	11	2022-07-25 09:24:00	CARBON TOTAL ORGANIC		Between LOD and LOQ	0.5	MG/L	0.3	1.1
UWSP Water and Environmental Analysis Lab	11	2022-07-25 09:24:00	CALCIUM TOTAL RECOVERABLE		Valid Result	0.393	MG/L	0.02	0.067
UWSP Water and Environmental Analysis Lab	11	2022-07-25 09:24:00	NITROGEN NH3-N TOTAL		Below LOD	ND	MG/L	0.01	0.03
UWSP Water and Environmental Analysis Lab	11	2022-07-25 09:24:00	NITROGEN NO3+NO2		Valid Result	0.8	MG/L	0.1	0.3
UWSP Water and Environmental Analysis Lab	11	2022-07-25 09:24:00	PH LAB		Valid Result	7.7	SU	0.1	0.3
UWSP Water and Environmental Analysis Lab	11	2022-07-25 09:24:00	ALKALINITY TOTAL CACO3		Valid Result	330	MG/L	4
UWSP Water and Environmental Analysis Lab	11	2022-07-25 09:24:00	ALACHLOR ESA (Alachlor ethanesulfonic acid)		Below LOD	ND	UG/L	0.08
UWSP Water and Environmental Analysis Lab	11	2022-07-25 09:24:00	CAFFEINE		Below LOD	ND	NG/L	12	40
UWSP Water and Environmental Analysis Lab	11	2022-07-25 09:24:00	CARBAMAZEPINE		Below LOD	ND	NG/L	2	6.7
UWSP Water and Environmental Analysis Lab	11	2022-07-25 09:24:00	PARAXANTHINE		Below LOD	ND	NG/L	5	16.7
UWSP Water and Environmental Analysis Lab	11	2022-07-25 09:24:00	SULFAMETHOXAZOLE		Below LOD	ND	NG/L	5	16.7
UWSP Water and Environmental Analysis Lab	11	2022-07-25 09:24:00	ALACHLOR OA		Below LOD	ND	UG/L	0.08
UWSP Water and Environmental Analysis Lab	11	2022-07-25 09:24:00	METOLACHLOR ESA		Below LOD	ND	UG/L	0.08
UWSP Water and Environmental Analysis Lab	11	2022-07-25 09:24:00	METOLACHLOR OA		Below LOD	ND	UG/L	0.08
UWSP Water and Environmental Analysis Lab	11	2022-07-25 09:24:00	Sucralose		Below LOD	ND	NG/L	25	83.3
UWSP Water and Environmental Analysis Lab	11	2022-07-25 09:24:00	Acesulfame		Below LOD	ND	NG/L	5	16.7
Wisconsin State Laboratory of Hygiene	12	2022-07-26 11:01:00	Perfluoro-n-octanoic acid	335-67-1	Below LOD	<0.102	ng/L	0.102	0.948
Wisconsin State Laboratory of Hygiene	12	2022-07-26 11:01:00	Perfluoro-n-octanesulfonic acid	1763-23-1	Below LOD	<0.136	ng/L	0.136	0.948
Wisconsin State Laboratory of Hygiene	12	2022-07-26 11:01:00	PERFLUORO-N-PENTANOIC ACID	2706-90-3	Below LOD	<0.142	ng/L	0.142	0.948
Wisconsin State Laboratory of Hygiene	12	2022-07-26 11:01:00	PERFLUORO-N-HEXANOIC ACID	307-24-4	Below LOD	<0.193	ng/L	0.193	0.948
Wisconsin State Laboratory of Hygiene	12	2022-07-26 11:01:00	PERFLUORO-N-HEPTANOIC ACID	375-85-9	Below LOD	<0.142	ng/L	0.142	0.948
Wisconsin State Laboratory of Hygiene	12	2022-07-26 11:01:00	PERFLUORO-N-NONANOIC ACID	375-95-1	Below LOD	<0.140	ng/L	0.14	0.948
Wisconsin State Laboratory of Hygiene	12	2022-07-26 11:01:00	PERFLUORO-N-DECANOIC ACID	335-76-2	Below LOD	<0.154	ng/L	0.154	0.948
Wisconsin State Laboratory of Hygiene	12	2022-07-26 11:01:00	PERFLUORO-N-UNDECANOIC ACID	2058-94-8	Below LOD	<0.210	ng/L	0.21	0.948
Wisconsin State Laboratory of Hygiene	12	2022-07-26 11:01:00	PERFLUORO-N-DODECANOIC ACID	307-55-1	Below LOD	<0.257	ng/L	0.257	0.948
Wisconsin State Laboratory of Hygiene	12	2022-07-26 11:01:00	PERFLOURO-N-TRIDECANOIC ACID	72629-94-8	Below LOD	<0.183	ng/L	0.183	0.948
Wisconsin State Laboratory of Hygiene	12	2022-07-26 11:01:00	PERFLOURO-N-TETRADECANOIC ACID	376-06-7	Below LOD	<0.166	ng/L	0.166	0.948
Wisconsin State Laboratory of Hygiene	12	2022-07-26 11:01:00	Perfluoroethylcyclohexane sulfonic acid	133201-07-7	Below LOD	<0.181	ng/L	0.181	0.948
Wisconsin State Laboratory of Hygiene	12	2022-07-26 11:01:00	Perfluoropropanesulfonic acid	423-41-6	Below LOD	<0.244	ng/L	0.244	0.948
Wisconsin State Laboratory of Hygiene	12	2022-07-26 11:01:00	Perfluorobutanesulfonamide	30334-69-1	Below LOD	<0.409	ng/L	0.409	0.948
Wisconsin State Laboratory of Hygiene	12	2022-07-26 11:01:00	Perfluorohexanesulfonamide	41997-13-1	Below LOD	<0.459	ng/L	0.459	0.948
Wisconsin State Laboratory of Hygiene	12	2022-07-26 11:01:00	6:2 fluorotelomer unsaturated carboxylic acid	70887-88-6	Below LOD	<0.273	ng/L	0.273	0.948
Wisconsin State Laboratory of Hygiene	12	2022-07-26 11:01:00	8:2 fluorotelomer unsaturated carboxylic acid	70887-84-2	Below LOD	<0.207	ng/L	0.207	0.948
Wisconsin State Laboratory of Hygiene	12	2022-07-26 11:01:00	10:2 fluorotelomer unsaturated carboxylic acid	70887-94-4	Below LOD	<0.347	ng/L	0.347	0.948
Wisconsin State Laboratory of Hygiene	12	2022-07-26 11:01:00	3:3 fluorotelomer carboxylic acid	356-02-5	Below LOD	<0.237	ng/L	0.237	0.948
Wisconsin State Laboratory of Hygiene	12	2022-07-26 11:01:00	5:3 fluorotelomer carboxylic acid	914637-49-3	Below LOD	<0.367	ng/L	0.367	0.948
Wisconsin State Laboratory of Hygiene	12	2022-07-26 11:01:00	7:3 fluorotelomer carboxylic acid	812-70-4	Below LOD	<0.417	ng/L	0.417	0.948
Wisconsin State Laboratory of Hygiene	12	2022-07-26 11:01:00	Perfluoro-n-butanesulfonic acid	375-73-5	Below LOD	<0.219	ng/L	0.219	0.948
Wisconsin State Laboratory of Hygiene	12	2022-07-26 11:01:00	Perfluoro-n-hexanesulfonic acid	355-46-4	Below LOD	<0.135	ng/L	0.135	0.948
Wisconsin State Laboratory of Hygiene	12	2022-07-26 11:01:00	Perfluoro-n-heptanesulfonic acid	375-92-8	Below LOD	<0.180	ng/L	0.18	0.948
Wisconsin State Laboratory of Hygiene	12	2022-07-26 11:01:00	Perfluoro-n-decanesulfonic acid	335-77-3	Below LOD	<0.244	ng/L	0.244	0.948
Wisconsin State Laboratory of Hygiene	12	2022-07-26 11:01:00	PERFLUORO-N-BUTANOIC ACID	375-22-4	Below LOD	<0.328	ng/L	0.328	0.948
Wisconsin State Laboratory of Hygiene	12	2022-07-26 11:01:00	N-Ethyl perfluorooctanesulfonamidoethanol	1691-99-2	Below LOD	<0.201	ng/L	0.201	0.948
Wisconsin State Laboratory of Hygiene	12	2022-07-26 11:01:00	4:2 Fluorotelomer sulfonic acid	757124-72-4	Below LOD	<0.180	ng/L	0.18	0.948
Wisconsin State Laboratory of Hygiene	12	2022-07-26 11:01:00	6:2 Fluorotelomer sulfonic acid	27619-97-2	Below LOD	<0.258	ng/L	0.258	0.948
Wisconsin State Laboratory of Hygiene	12	2022-07-26 11:01:00	8:2 Fluorotelomer sulfonic acid	39108-34-4	Below LOD	<0.248	ng/L	0.248	0.948
Wisconsin State Laboratory of Hygiene	12	2022-07-26 11:01:00	10:2 Fluorotelomer sulfonic acid	120226-60-0	Below LOD	<0.194	ng/L	0.194	0.948
Wisconsin State Laboratory of Hygiene	12	2022-07-26 11:01:00	N-methyl perfluorooctanesulfonamidoacetic acid	2355-31-9	Below LOD	<0.208	ng/L	0.208	0.948
Wisconsin State Laboratory of Hygiene	12	2022-07-26 11:01:00	N-ethyl perfluorooctanesulfonamidoacetic acid	2991-50-6	Below LOD	<0.201	ng/L	0.201	0.948
Wisconsin State Laboratory of Hygiene	12	2022-07-26 11:01:00	Hexafluoropropylene oxide dimer acid	13252-13-6	Below LOD	<0.182	ng/L	0.182	0.948
Wisconsin State Laboratory of Hygiene	12	2022-07-26 11:01:00	4,8-Dioxa-3H-perfluorononanoic acid	919005-14-4	Below LOD	<0.121	ng/L	0.121	0.948
Wisconsin State Laboratory of Hygiene	12	2022-07-26 11:01:00	11-chloroeicosafluoro-3-oxaundecane-1-sulfonic acid	763051-92-9	Below LOD	<0.141	ng/L	0.141	0.948
Wisconsin State Laboratory of Hygiene	12	2022-07-26 11:01:00	9-chlorohexadecafluoro-3-oxanone-1-sulfonic acid	756426-58-1	Below LOD	<0.172	ng/L	0.172	0.948
Wisconsin State Laboratory of Hygiene	12	2022-07-26 11:01:00	Perfluoropentanesulfonic acid	2706-91-4	Below LOD	<0.129	ng/L	0.129	0.948
Wisconsin State Laboratory of Hygiene	12	2022-07-26 11:01:00	Perfluorononanesulfonic acid	68259-12-1	Below LOD	<0.172	ng/L	0.172	0.948
Wisconsin State Laboratory of Hygiene	12	2022-07-26 11:01:00	Perfluorododecanesulfonic acid	79780-39-5	Below LOD	<0.377	ng/L	0.377	0.948
Wisconsin State Laboratory of Hygiene	12	2022-07-26 11:01:00	Perfluorooctanesulfonamide	754-91-6	Below LOD	<0.147	ng/L	0.147	0.948
Wisconsin State Laboratory of Hygiene	12	2022-07-26 11:01:00	N-methyl perfluorooctanesulfonamide	31506-32-8	Below LOD	<0.948	ng/L	0.948	1.9
Wisconsin State Laboratory of Hygiene	12	2022-07-26 11:01:00	N-ethyl perfluorooctanesulfonamide	4151-50-2	Below LOD	<0.658	ng/L	0.658	1.9
Wisconsin State Laboratory of Hygiene	12	2022-07-26 11:01:00	N-Methyl perfluorooctanesulfonamidoethanol	24448-09-7	Below LOD	<0.266	ng/L	0.266	0.948
UWSP Water and Environmental Analysis Lab	12	2022-07-26 11:06:00	POTASSIUM TOTAL RECOVERABLE		Valid Result	0.589	MG/L	0.015	0.05
UWSP Water and Environmental Analysis Lab	12	2022-07-26 11:06:00	SULFUR		Valid Result	2.24	MG/L	0.02	0.07
UWSP Water and Environmental Analysis Lab	12	2022-07-26 11:06:00	CONDUCTIVITY, UMHOS/CM @ 25C		Valid Result	203	UMHOS/CM	1
UWSP Water and Environmental Analysis Lab	12	2022-07-26 11:06:00	ZINC TOTAL REC		Below LOD	ND	MG/L	0.003	0.011
UWSP Water and Environmental Analysis Lab	12	2022-07-26 11:06:00	LEAD TOTAL REC		Below LOD	ND	MG/L	0.004	0.012
UWSP Water and Environmental Analysis Lab	12	2022-07-26 11:06:00	MANGANESE, TOTAL RECOVERABLE		Valid Result	0.013	MG/L	0.001	0.002
UWSP Water and Environmental Analysis Lab	12	2022-07-26 11:06:00	COPPER TOTAL		Below LOD	ND	MG/L	0.0005	0.002
UWSP Water and Environmental Analysis Lab	12	2022-07-26 11:06:00	SODIUM TOTAL RECOVERABLE		Valid Result	3.324	MG/L	0.234	0.781
UWSP Water and Environmental Analysis Lab	12	2022-07-26 11:06:00	CHLORIDE		Below LOD	ND	MG/L	0.5	1.5
UWSP Water and Environmental Analysis Lab	12	2022-07-26 11:06:00	ARSENIC TOTAL RECOVERABLE		Below LOD	ND	MG/L	0.005	0.018
UWSP Water and Environmental Analysis Lab	12	2022-07-26 11:06:00	IRON TOTAL RECOVERABLE		Valid Result	0.202	MG/L	0.005	0.018
UWSP Water and Environmental Analysis Lab	12	2022-07-26 11:06:00	MAGNESIUM TOTAL RECOVERABLE		Valid Result	8.807	MG/L	0.007	0.024
UWSP Water and Environmental Analysis Lab	12	2022-07-26 11:06:00	PHOSPHORUS TOTAL		Valid Result	0.049	MG/L	0.005	0.017
UWSP Water and Environmental Analysis Lab	12	2022-07-26 11:06:00	CARBON TOTAL ORGANIC		Between LOD and LOQ	0.5	MG/L	0.3	1.1
UWSP Water and Environmental Analysis Lab	12	2022-07-26 11:06:00	CALCIUM TOTAL RECOVERABLE		Valid Result	23.8	MG/L	0.02	0.067
UWSP Water and Environmental Analysis Lab	12	2022-07-26 11:06:00	NITROGEN NH3-N TOTAL		Below LOD	ND	MG/L	0.01	0.03
UWSP Water and Environmental Analysis Lab	12	2022-07-26 11:06:00	NITROGEN NO3+NO2		Between LOD and LOQ	0.2	MG/L	0.1	0.3
UWSP Water and Environmental Analysis Lab	12	2022-07-26 11:06:00	PH LAB		Valid Result	6.82	SU	0.1	0.3
UWSP Water and Environmental Analysis Lab	12	2022-07-26 11:06:00	ALKALINITY TOTAL CACO3		Valid Result	103	MG/L	4
UWSP Water and Environmental Analysis Lab	12	2022-07-26 11:06:00	ALACHLOR ESA (Alachlor ethanesulfonic acid)		Below LOD	ND	UG/L	0.08
UWSP Water and Environmental Analysis Lab	12	2022-07-26 11:06:00	CAFFEINE		Below LOD	ND	NG/L	12	40
UWSP Water and Environmental Analysis Lab	12	2022-07-26 11:06:00	CARBAMAZEPINE		Below LOD	ND	NG/L	2	6.7
UWSP Water and Environmental Analysis Lab	12	2022-07-26 11:06:00	PARAXANTHINE		Below LOD	ND	NG/L	5	16.7
UWSP Water and Environmental Analysis Lab	12	2022-07-26 11:06:00	SULFAMETHOXAZOLE		Below LOD	ND	NG/L	5	16.7
UWSP Water and Environmental Analysis Lab	12	2022-07-26 11:06:00	ALACHLOR OA		Below LOD	ND	UG/L	0.08
UWSP Water and Environmental Analysis Lab	12	2022-07-26 11:06:00	METOLACHLOR ESA		Below LOD	ND	UG/L	0.08
UWSP Water and Environmental Analysis Lab	12	2022-07-26 11:06:00	METOLACHLOR OA		Below LOD	ND	UG/L	0.08
UWSP Water and Environmental Analysis Lab	12	2022-07-26 11:06:00	Sucralose		Below LOD	ND	NG/L	25	83.3
UWSP Water and Environmental Analysis Lab	12	2022-07-26 11:06:00	Acesulfame		Below LOD	ND	NG/L	5	16.7
Wisconsin State Laboratory of Hygiene	13	2022-08-30 08:47:00	Perfluoro-n-octanoic acid	335-67-1	Below LOD	<0.101	ng/L	0.101	0.937
Wisconsin State Laboratory of Hygiene	13	2022-08-30 08:47:00	Perfluoro-n-octanesulfonic acid	1763-23-1	Below LOD	<0.134	ng/L	0.134	0.937
Wisconsin State Laboratory of Hygiene	13	2022-08-30 08:47:00	PERFLUORO-N-PENTANOIC ACID	2706-90-3	Below LOD	<0.141	ng/L	0.141	0.937
Wisconsin State Laboratory of Hygiene	13	2022-08-30 08:47:00	PERFLUORO-N-HEXANOIC ACID	307-24-4	Below LOD	<0.191	ng/L	0.191	0.937
Wisconsin State Laboratory of Hygiene	13	2022-08-30 08:47:00	PERFLUORO-N-HEPTANOIC ACID	375-85-9	Below LOD	<0.141	ng/L	0.141	0.937
Wisconsin State Laboratory of Hygiene	13	2022-08-30 08:47:00	PERFLUORO-N-NONANOIC ACID	375-95-1	Below LOD	<0.139	ng/L	0.139	0.937
Wisconsin State Laboratory of Hygiene	13	2022-08-30 08:47:00	PERFLUORO-N-DECANOIC ACID	335-76-2	Below LOD	<0.153	ng/L	0.153	0.937
Wisconsin State Laboratory of Hygiene	13	2022-08-30 08:47:00	PERFLUORO-N-UNDECANOIC ACID	2058-94-8	Below LOD	<0.208	ng/L	0.208	0.937
Wisconsin State Laboratory of Hygiene	13	2022-08-30 08:47:00	PERFLUORO-N-DODECANOIC ACID	307-55-1	Below LOD	<0.254	ng/L	0.254	0.937
Wisconsin State Laboratory of Hygiene	13	2022-08-30 08:47:00	PERFLOURO-N-TRIDECANOIC ACID	72629-94-8	Below LOD	<0.181	ng/L	0.181	0.937
Wisconsin State Laboratory of Hygiene	13	2022-08-30 08:47:00	PERFLOURO-N-TETRADECANOIC ACID	376-06-7	Below LOD	<0.164	ng/L	0.164	0.937
Wisconsin State Laboratory of Hygiene	13	2022-08-30 08:47:00	Perfluoroethylcyclohexane sulfonic acid	133201-07-7	Below LOD	<0.179	ng/L	0.179	0.937
Wisconsin State Laboratory of Hygiene	13	2022-08-30 08:47:00	Perfluoropropanesulfonic acid	423-41-6	Below LOD	<0.242	ng/L	0.242	0.937
Wisconsin State Laboratory of Hygiene	13	2022-08-30 08:47:00	Perfluorobutanesulfonamide	30334-69-1	Below LOD	<0.405	ng/L	0.405	0.937
Wisconsin State Laboratory of Hygiene	13	2022-08-30 08:47:00	Perfluorohexanesulfonamide	41997-13-1	Below LOD	<0.453	ng/L	0.453	0.937
Wisconsin State Laboratory of Hygiene	13	2022-08-30 08:47:00	6:2 fluorotelomer unsaturated carboxylic acid	70887-88-6	Below LOD	<0.270	ng/L	0.27	0.937
Wisconsin State Laboratory of Hygiene	13	2022-08-30 08:47:00	8:2 fluorotelomer unsaturated carboxylic acid	70887-84-2	Below LOD	<0.204	ng/L	0.204	0.937
Wisconsin State Laboratory of Hygiene	13	2022-08-30 08:47:00	10:2 fluorotelomer unsaturated carboxylic acid	70887-94-4	Below LOD	<0.343	ng/L	0.343	0.937
Wisconsin State Laboratory of Hygiene	13	2022-08-30 08:47:00	3:3 fluorotelomer carboxylic acid	356-02-5	Below LOD	<0.234	ng/L	0.234	0.937
Wisconsin State Laboratory of Hygiene	13	2022-08-30 08:47:00	5:3 fluorotelomer carboxylic acid	914637-49-3	Below LOD	<0.362	ng/L	0.362	0.937
Wisconsin State Laboratory of Hygiene	13	2022-08-30 08:47:00	7:3 fluorotelomer carboxylic acid	812-70-4	Below LOD	<0.412	ng/L	0.412	0.937
Wisconsin State Laboratory of Hygiene	13	2022-08-30 08:47:00	Perfluoro-n-butanesulfonic acid	375-73-5	Below LOD	<0.216	ng/L	0.216	0.937
Wisconsin State Laboratory of Hygiene	13	2022-08-30 08:47:00	Perfluoro-n-hexanesulfonic acid	355-46-4	Below LOD	<0.133	ng/L	0.133	0.937
Wisconsin State Laboratory of Hygiene	13	2022-08-30 08:47:00	Perfluoro-n-heptanesulfonic acid	375-92-8	Below LOD	<0.178	ng/L	0.178	0.937
Wisconsin State Laboratory of Hygiene	13	2022-08-30 08:47:00	Perfluoro-n-decanesulfonic acid	335-77-3	Below LOD	<0.241	ng/L	0.241	0.937
Wisconsin State Laboratory of Hygiene	13	2022-08-30 08:47:00	PERFLUORO-N-BUTANOIC ACID	375-22-4	Below LOD	<0.324	ng/L	0.324	0.937
Wisconsin State Laboratory of Hygiene	13	2022-08-30 08:47:00	N-Ethyl perfluorooctanesulfonamidoethanol	1691-99-2	Below LOD	<0.199	ng/L	0.199	0.937
Wisconsin State Laboratory of Hygiene	13	2022-08-30 08:47:00	4:2 Fluorotelomer sulfonic acid	757124-72-4	Below LOD	<0.178	ng/L	0.178	0.937
Wisconsin State Laboratory of Hygiene	13	2022-08-30 08:47:00	6:2 Fluorotelomer sulfonic acid	27619-97-2	Below LOD	<0.255	ng/L	0.255	0.937
Wisconsin State Laboratory of Hygiene	13	2022-08-30 08:47:00	8:2 Fluorotelomer sulfonic acid	39108-34-4	Below LOD	<0.245	ng/L	0.245	0.937
Wisconsin State Laboratory of Hygiene	13	2022-08-30 08:47:00	10:2 Fluorotelomer sulfonic acid	120226-60-0	Below LOD	<0.192	ng/L	0.192	0.937
Wisconsin State Laboratory of Hygiene	13	2022-08-30 08:47:00	N-methyl perfluorooctanesulfonamidoacetic acid	2355-31-9	Below LOD	<0.205	ng/L	0.205	0.937
Wisconsin State Laboratory of Hygiene	13	2022-08-30 08:47:00	N-ethyl perfluorooctanesulfonamidoacetic acid	2991-50-6	Below LOD	<0.199	ng/L	0.199	0.937
Wisconsin State Laboratory of Hygiene	13	2022-08-30 08:47:00	Hexafluoropropylene oxide dimer acid	13252-13-6	Below LOD	<0.180	ng/L	0.18	0.937
Wisconsin State Laboratory of Hygiene	13	2022-08-30 08:47:00	4,8-Dioxa-3H-perfluorononanoic acid	919005-14-4	Below LOD	<0.120	ng/L	0.12	0.937
Wisconsin State Laboratory of Hygiene	13	2022-08-30 08:47:00	11-chloroeicosafluoro-3-oxaundecane-1-sulfonic acid	763051-92-9	Below LOD	<0.140	ng/L	0.14	0.937
Wisconsin State Laboratory of Hygiene	13	2022-08-30 08:47:00	9-chlorohexadecafluoro-3-oxanone-1-sulfonic acid	756426-58-1	Below LOD	<0.170	ng/L	0.17	0.937
Wisconsin State Laboratory of Hygiene	13	2022-08-30 08:47:00	Perfluoropentanesulfonic acid	2706-91-4	Below LOD	<0.127	ng/L	0.127	0.937
Wisconsin State Laboratory of Hygiene	13	2022-08-30 08:47:00	Perfluorononanesulfonic acid	68259-12-1	Below LOD	<0.170	ng/L	0.17	0.937
Wisconsin State Laboratory of Hygiene	13	2022-08-30 08:47:00	Perfluorododecanesulfonic acid	79780-39-5	Below LOD	<0.373	ng/L	0.373	0.937
Wisconsin State Laboratory of Hygiene	13	2022-08-30 08:47:00	Perfluorooctanesulfonamide	754-91-6	Between LOD and LOQ	0.165	ng/L	0.145	0.937
Wisconsin State Laboratory of Hygiene	13	2022-08-30 08:47:00	N-methyl perfluorooctanesulfonamide	31506-32-8	Below LOD	<0.937	ng/L	0.937	1.87
Wisconsin State Laboratory of Hygiene	13	2022-08-30 08:47:00	N-ethyl perfluorooctanesulfonamide	4151-50-2	Below LOD	<0.650	ng/L	0.65	1.87
Wisconsin State Laboratory of Hygiene	13	2022-08-30 08:47:00	N-Methyl perfluorooctanesulfonamidoethanol	24448-09-7	Below LOD	<0.263	ng/L	0.263	0.937
UWSP Water and Environmental Analysis Lab	13	2022-08-30 08:47:00	POTASSIUM TOTAL RECOVERABLE		Valid Result	0.169	MG/L	0.015	0.05
UWSP Water and Environmental Analysis Lab	13	2022-08-30 08:47:00	SULFUR		Valid Result	1.64	MG/L	0.02	0.07
UWSP Water and Environmental Analysis Lab	13	2022-08-30 08:47:00	CONDUCTIVITY, UMHOS/CM @ 25C		Valid Result	152	UMHOS/CM	1
UWSP Water and Environmental Analysis Lab	13	2022-08-30 08:47:00	ZINC TOTAL REC		Between LOD and LOQ	0.004	MG/L	0.003	0.011
UWSP Water and Environmental Analysis Lab	13	2022-08-30 08:47:00	LEAD TOTAL REC		Below LOD	ND	MG/L	0.004	0.012
UWSP Water and Environmental Analysis Lab	13	2022-08-30 08:47:00	MANGANESE, TOTAL RECOVERABLE		Below LOD	ND	MG/L	0.001	0.002
UWSP Water and Environmental Analysis Lab	13	2022-08-30 08:47:00	COPPER TOTAL		Valid Result	0.007	MG/L	0.0005	0.002
UWSP Water and Environmental Analysis Lab	13	2022-08-30 08:47:00	SODIUM TOTAL RECOVERABLE		Valid Result	31.94	MG/L	0.234	0.781
UWSP Water and Environmental Analysis Lab	13	2022-08-30 08:47:00	CHLORIDE		Valid Result	3.2	MG/L	0.5	1.5
UWSP Water and Environmental Analysis Lab	13	2022-08-30 08:47:00	ARSENIC TOTAL RECOVERABLE		Below LOD	ND	MG/L	0.005	0.018
UWSP Water and Environmental Analysis Lab	13	2022-08-30 08:47:00	IRON TOTAL RECOVERABLE		Valid Result	0.048	MG/L	0.005	0.018
UWSP Water and Environmental Analysis Lab	13	2022-08-30 08:47:00	MAGNESIUM TOTAL RECOVERABLE		Valid Result	0.531	MG/L	0.007	0.024
UWSP Water and Environmental Analysis Lab	13	2022-08-30 08:47:00	PHOSPHORUS TOTAL		Valid Result	0.019	MG/L	0.005	0.017
UWSP Water and Environmental Analysis Lab	13	2022-08-30 08:47:00	CARBON TOTAL ORGANIC		Between LOD and LOQ	0.7	MG/L	0.3	1.1
UWSP Water and Environmental Analysis Lab	13	2022-08-30 08:47:00	CALCIUM TOTAL RECOVERABLE		Valid Result	1.59	MG/L	0.02	0.067
UWSP Water and Environmental Analysis Lab	13	2022-08-30 08:47:00	NITROGEN NH3-N TOTAL		Below LOD	ND	MG/L	0.01	0.03
UWSP Water and Environmental Analysis Lab	13	2022-08-30 08:47:00	NITROGEN NO3+NO2		Between LOD and LOQ	0.2	MG/L	0.1	0.3
UWSP Water and Environmental Analysis Lab	13	2022-08-30 08:47:00	PH LAB		Valid Result	7.13	SU	0.1	0.3
UWSP Water and Environmental Analysis Lab	13	2022-08-30 08:47:00	ALKALINITY TOTAL CACO3		Valid Result	70	MG/L	4
UWSP Water and Environmental Analysis Lab	13	2022-08-30 08:47:00	ALACHLOR ESA (Alachlor ethanesulfonic acid)		Below LOD	ND	UG/L	0.08
UWSP Water and Environmental Analysis Lab	13	2022-08-30 08:47:00	CAFFEINE		Below LOD	ND	NG/L	12	40
UWSP Water and Environmental Analysis Lab	13	2022-08-30 08:47:00	CARBAMAZEPINE		Below LOD	ND	NG/L	2	6.7
UWSP Water and Environmental Analysis Lab	13	2022-08-30 08:47:00	PARAXANTHINE		Below LOD	ND	NG/L	5	16.7
UWSP Water and Environmental Analysis Lab	13	2022-08-30 08:47:00	SULFAMETHOXAZOLE		Below LOD	ND	NG/L	5	16.7
UWSP Water and Environmental Analysis Lab	13	2022-08-30 08:47:00	ALACHLOR OA		Below LOD	ND	UG/L	0.08
UWSP Water and Environmental Analysis Lab	13	2022-08-30 08:47:00	METOLACHLOR ESA		Below LOD	ND	UG/L	0.08
UWSP Water and Environmental Analysis Lab	13	2022-08-30 08:47:00	METOLACHLOR OA		Below LOD	ND	UG/L	0.08
UWSP Water and Environmental Analysis Lab	13	2022-08-30 08:47:00	Sucralose		Below LOD	ND	NG/L	25	83.3
UWSP Water and Environmental Analysis Lab	13	2022-08-30 08:47:00	Acesulfame		Below LOD	ND	NG/L	5	16.7
Wisconsin State Laboratory of Hygiene	14	2022-09-14 10:15:00	Perfluoro-n-octanoic acid	335-67-1	Below LOD	<0.101	ng/L	0.101	0.935
Wisconsin State Laboratory of Hygiene	14	2022-09-14 10:15:00	Perfluoro-n-octanesulfonic acid	1763-23-1	Below LOD	<0.134	ng/L	0.134	0.935
Wisconsin State Laboratory of Hygiene	14	2022-09-14 10:15:00	PERFLUORO-N-PENTANOIC ACID	2706-90-3	Between LOD and LOQ	0.198	ng/L	0.14	0.935
Wisconsin State Laboratory of Hygiene	14	2022-09-14 10:15:00	PERFLUORO-N-HEXANOIC ACID	307-24-4	Below LOD	<0.191	ng/L	0.191	0.935
Wisconsin State Laboratory of Hygiene	14	2022-09-14 10:15:00	PERFLUORO-N-HEPTANOIC ACID	375-85-9	Below LOD	<0.140	ng/L	0.14	0.935
Wisconsin State Laboratory of Hygiene	14	2022-09-14 10:15:00	PERFLUORO-N-NONANOIC ACID	375-95-1	Below LOD	<0.138	ng/L	0.138	0.935
Wisconsin State Laboratory of Hygiene	14	2022-09-14 10:15:00	PERFLUORO-N-DECANOIC ACID	335-76-2	Below LOD	<0.152	ng/L	0.152	0.935
Wisconsin State Laboratory of Hygiene	14	2022-09-14 10:15:00	PERFLUORO-N-UNDECANOIC ACID	2058-94-8	Below LOD	<0.207	ng/L	0.207	0.935
Wisconsin State Laboratory of Hygiene	14	2022-09-14 10:15:00	PERFLUORO-N-DODECANOIC ACID	307-55-1	Below LOD	<0.253	ng/L	0.253	0.935
Wisconsin State Laboratory of Hygiene	14	2022-09-14 10:15:00	PERFLOURO-N-TRIDECANOIC ACID	72629-94-8	Below LOD	<0.180	ng/L	0.18	0.935
Wisconsin State Laboratory of Hygiene	14	2022-09-14 10:15:00	PERFLOURO-N-TETRADECANOIC ACID	376-06-7	Below LOD	<0.164	ng/L	0.164	0.935
Wisconsin State Laboratory of Hygiene	14	2022-09-14 10:15:00	Perfluoroethylcyclohexane sulfonic acid	133201-07-7	Below LOD	<0.178	ng/L	0.178	0.935
Wisconsin State Laboratory of Hygiene	14	2022-09-14 10:15:00	Perfluoropropanesulfonic acid	423-41-6	Below LOD	<0.241	ng/L	0.241	0.935
Wisconsin State Laboratory of Hygiene	14	2022-09-14 10:15:00	Perfluorobutanesulfonamide	30334-69-1	Below LOD	<0.404	ng/L	0.404	0.935
Wisconsin State Laboratory of Hygiene	14	2022-09-14 10:15:00	Perfluorohexanesulfonamide	41997-13-1	Below LOD	<0.452	ng/L	0.452	0.935
Wisconsin State Laboratory of Hygiene	14	2022-09-14 10:15:00	6:2 fluorotelomer unsaturated carboxylic acid	70887-88-6	Below LOD	<0.269	ng/L	0.269	0.935
Wisconsin State Laboratory of Hygiene	14	2022-09-14 10:15:00	8:2 fluorotelomer unsaturated carboxylic acid	70887-84-2	Below LOD	<0.204	ng/L	0.204	0.935
Wisconsin State Laboratory of Hygiene	14	2022-09-14 10:15:00	10:2 fluorotelomer unsaturated carboxylic acid	70887-94-4	Below LOD	<0.342	ng/L	0.342	0.935
Wisconsin State Laboratory of Hygiene	14	2022-09-14 10:15:00	3:3 fluorotelomer carboxylic acid	356-02-5	Below LOD	<0.234	ng/L	0.234	0.935
Wisconsin State Laboratory of Hygiene	14	2022-09-14 10:15:00	5:3 fluorotelomer carboxylic acid	914637-49-3	Below LOD	<0.362	ng/L	0.362	0.935
Wisconsin State Laboratory of Hygiene	14	2022-09-14 10:15:00	7:3 fluorotelomer carboxylic acid	812-70-4	Below LOD	<0.411	ng/L	0.411	0.935
Wisconsin State Laboratory of Hygiene	14	2022-09-14 10:15:00	Perfluoro-n-butanesulfonic acid	375-73-5	Between LOD and LOQ	0.512	ng/L	0.216	0.935
Wisconsin State Laboratory of Hygiene	14	2022-09-14 10:15:00	Perfluoro-n-hexanesulfonic acid	355-46-4	Below LOD	<0.133	ng/L	0.133	0.935
Wisconsin State Laboratory of Hygiene	14	2022-09-14 10:15:00	Perfluoro-n-heptanesulfonic acid	375-92-8	Below LOD	<0.178	ng/L	0.178	0.935
Wisconsin State Laboratory of Hygiene	14	2022-09-14 10:15:00	Perfluoro-n-decanesulfonic acid	335-77-3	Below LOD	<0.240	ng/L	0.24	0.935
Wisconsin State Laboratory of Hygiene	14	2022-09-14 10:15:00	PERFLUORO-N-BUTANOIC ACID	375-22-4	Valid Result	12.2	ng/L	0.323	0.935
Wisconsin State Laboratory of Hygiene	14	2022-09-14 10:15:00	N-Ethyl perfluorooctanesulfonamidoethanol	1691-99-2	Below LOD	<0.935 (MRL)	ng/L	0.198	0.935
Wisconsin State Laboratory of Hygiene	14	2022-09-14 10:15:00	4:2 Fluorotelomer sulfonic acid	757124-72-4	Below LOD	<0.178	ng/L	0.178	0.935
Wisconsin State Laboratory of Hygiene	14	2022-09-14 10:15:00	6:2 Fluorotelomer sulfonic acid	27619-97-2	Below LOD	<0.254	ng/L	0.254	0.935
Wisconsin State Laboratory of Hygiene	14	2022-09-14 10:15:00	8:2 Fluorotelomer sulfonic acid	39108-34-4	Below LOD	<0.245	ng/L	0.245	0.935
Wisconsin State Laboratory of Hygiene	14	2022-09-14 10:15:00	10:2 Fluorotelomer sulfonic acid	120226-60-0	Below LOD	<0.192	ng/L	0.192	0.935
Wisconsin State Laboratory of Hygiene	14	2022-09-14 10:15:00	N-methyl perfluorooctanesulfonamidoacetic acid	2355-31-9	Below LOD	<0.205	ng/L	0.205	0.935
Wisconsin State Laboratory of Hygiene	14	2022-09-14 10:15:00	N-ethyl perfluorooctanesulfonamidoacetic acid	2991-50-6	Below LOD	<0.198	ng/L	0.198	0.935
Wisconsin State Laboratory of Hygiene	14	2022-09-14 10:15:00	Hexafluoropropylene oxide dimer acid	13252-13-6	Below LOD	<0.179	ng/L	0.179	0.935
Wisconsin State Laboratory of Hygiene	14	2022-09-14 10:15:00	4,8-Dioxa-3H-perfluorononanoic acid	919005-14-4	Below LOD	<0.120	ng/L	0.12	0.935
Wisconsin State Laboratory of Hygiene	14	2022-09-14 10:15:00	11-chloroeicosafluoro-3-oxaundecane-1-sulfonic acid	763051-92-9	Below LOD	<0.139	ng/L	0.139	0.935
Wisconsin State Laboratory of Hygiene	14	2022-09-14 10:15:00	9-chlorohexadecafluoro-3-oxanone-1-sulfonic acid	756426-58-1	Below LOD	<0.170	ng/L	0.17	0.935
Wisconsin State Laboratory of Hygiene	14	2022-09-14 10:15:00	Perfluoropentanesulfonic acid	2706-91-4	Below LOD	<0.127	ng/L	0.127	0.935
Wisconsin State Laboratory of Hygiene	14	2022-09-14 10:15:00	Perfluorononanesulfonic acid	68259-12-1	Below LOD	<0.170	ng/L	0.17	0.935
Wisconsin State Laboratory of Hygiene	14	2022-09-14 10:15:00	Perfluorododecanesulfonic acid	79780-39-5	Below LOD	<0.372	ng/L	0.372	0.935
Wisconsin State Laboratory of Hygiene	14	2022-09-14 10:15:00	Perfluorooctanesulfonamide	754-91-6	Below LOD	<0.145	ng/L	0.145	0.935
Wisconsin State Laboratory of Hygiene	14	2022-09-14 10:15:00	N-methyl perfluorooctanesulfonamide	31506-32-8	Below LOD	<0.935	ng/L	0.935	1.87
Wisconsin State Laboratory of Hygiene	14	2022-09-14 10:15:00	N-ethyl perfluorooctanesulfonamide	4151-50-2	Below LOD	<0.649	ng/L	0.649	1.87
Wisconsin State Laboratory of Hygiene	14	2022-09-14 10:15:00	N-Methyl perfluorooctanesulfonamidoethanol	24448-09-7	Below LOD	<0.263	ng/L	0.263	0.935
UWSP Water and Environmental Analysis Lab	14	2022-09-14 10:17:00	POTASSIUM TOTAL RECOVERABLE		Valid Result	1.327	MG/L	0.015	0.05
UWSP Water and Environmental Analysis Lab	14	2022-09-14 10:17:00	SULFUR		Valid Result	18.33	MG/L	0.02	0.07
UWSP Water and Environmental Analysis Lab	14	2022-09-14 10:17:00	CONDUCTIVITY, UMHOS/CM @ 25C		Valid Result	507	UMHOS/CM	1
UWSP Water and Environmental Analysis Lab	14	2022-09-14 10:17:00	ZINC TOTAL REC		Valid Result	0.022	MG/L	0.003	0.011
UWSP Water and Environmental Analysis Lab	14	2022-09-14 10:17:00	LEAD TOTAL REC		Below LOD	ND	MG/L	0.004	0.012
UWSP Water and Environmental Analysis Lab	14	2022-09-14 10:17:00	MANGANESE, TOTAL RECOVERABLE		Valid Result	0.061	MG/L	0.001	0.002
UWSP Water and Environmental Analysis Lab	14	2022-09-14 10:17:00	COPPER TOTAL		Valid Result	0.012	MG/L	0.0005	0.002
UWSP Water and Environmental Analysis Lab	14	2022-09-14 10:17:00	SODIUM TOTAL RECOVERABLE		Valid Result	14.69	MG/L	0.234	0.781
UWSP Water and Environmental Analysis Lab	14	2022-09-14 10:17:00	CHLORIDE		Valid Result	31.2	MG/L	0.5	1.5
UWSP Water and Environmental Analysis Lab	14	2022-09-14 10:17:00	ARSENIC TOTAL RECOVERABLE		Below LOD	ND	MG/L	0.005	0.018
UWSP Water and Environmental Analysis Lab	14	2022-09-14 10:17:00	IRON TOTAL RECOVERABLE		Valid Result	0.856	MG/L	0.005	0.018
UWSP Water and Environmental Analysis Lab	14	2022-09-14 10:17:00	MAGNESIUM TOTAL RECOVERABLE		Valid Result	18.98	MG/L	0.007	0.024
UWSP Water and Environmental Analysis Lab	14	2022-09-14 10:17:00	PHOSPHORUS TOTAL		Between LOD and LOQ	0.009	MG/L	0.005	0.017
UWSP Water and Environmental Analysis Lab	14	2022-09-14 10:17:00	CARBON TOTAL ORGANIC		Between LOD and LOQ	0.8	MG/L	0.3	1.1
UWSP Water and Environmental Analysis Lab	14	2022-09-14 10:17:00	CALCIUM TOTAL RECOVERABLE		Valid Result	42.24	MG/L	0.02	0.067
UWSP Water and Environmental Analysis Lab	14	2022-09-14 10:17:00	NITROGEN NH3-N TOTAL		Valid Result	0.04	MG/L	0.01	0.03
UWSP Water and Environmental Analysis Lab	14	2022-09-14 10:17:00	NITROGEN NO3+NO2		Valid Result	25.7	MG/L	0.1	0.3
UWSP Water and Environmental Analysis Lab	14	2022-09-14 10:17:00	PH LAB		Valid Result	7	SU	0.1	0.3
UWSP Water and Environmental Analysis Lab	14	2022-09-14 10:17:00	ALKALINITY TOTAL CACO3		Valid Result	31	MG/L	4
UWSP Water and Environmental Analysis Lab	14	2022-09-14 10:17:00	ALACHLOR ESA (Alachlor ethanesulfonic acid)		Valid Result	0.49	UG/L	0.08
UWSP Water and Environmental Analysis Lab	14	2022-09-14 10:17:00	CAFFEINE		Between LOD and LOQ	16	NG/L	12	40
UWSP Water and Environmental Analysis Lab	14	2022-09-14 10:17:00	CARBAMAZEPINE		Below LOD	ND	NG/L	2	6.7
UWSP Water and Environmental Analysis Lab	14	2022-09-14 10:17:00	PARAXANTHINE		Between LOD and LOQ	6.42	NG/L	5	16.7
UWSP Water and Environmental Analysis Lab	14	2022-09-14 10:17:00	SULFAMETHOXAZOLE		Below LOD	ND	NG/L	5	16.7
UWSP Water and Environmental Analysis Lab	14	2022-09-14 10:17:00	ALACHLOR OA		Below LOD	ND	UG/L	0.08
UWSP Water and Environmental Analysis Lab	14	2022-09-14 10:17:00	METOLACHLOR ESA		Valid Result	9.42	UG/L	0.4
UWSP Water and Environmental Analysis Lab	14	2022-09-14 10:17:00	METOLACHLOR OA		Valid Result	5.37	UG/L	0.16
UWSP Water and Environmental Analysis Lab	14	2022-09-14 10:17:00	Sucralose		Below LOD	ND	NG/L	25	83.3
UWSP Water and Environmental Analysis Lab	14	2022-09-14 10:17:00	Acesulfame		Below LOD	ND	NG/L	5	16.7
Wisconsin State Laboratory of Hygiene	15	2022-07-11 11:00:00	Perfluoro-n-octanoic acid	335-67-1	Below LOD	<0.104	ng/L	0.104	0.967
Wisconsin State Laboratory of Hygiene	15	2022-07-11 11:00:00	Perfluoro-n-octanesulfonic acid	1763-23-1	Below LOD	<0.138	ng/L	0.138	0.967
Wisconsin State Laboratory of Hygiene	15	2022-07-11 11:00:00	PERFLUORO-N-PENTANOIC ACID	2706-90-3	Below LOD	<0.145	ng/L	0.145	0.967
Wisconsin State Laboratory of Hygiene	15	2022-07-11 11:00:00	PERFLUORO-N-HEXANOIC ACID	307-24-4	Below LOD	<0.197	ng/L	0.197	0.967
Wisconsin State Laboratory of Hygiene	15	2022-07-11 11:00:00	PERFLUORO-N-HEPTANOIC ACID	375-85-9	Below LOD	<0.145	ng/L	0.145	0.967
Wisconsin State Laboratory of Hygiene	15	2022-07-11 11:00:00	PERFLUORO-N-NONANOIC ACID	375-95-1	Below LOD	<0.143	ng/L	0.143	0.967
Wisconsin State Laboratory of Hygiene	15	2022-07-11 11:00:00	PERFLUORO-N-DECANOIC ACID	335-76-2	Below LOD	<0.158	ng/L	0.158	0.967
Wisconsin State Laboratory of Hygiene	15	2022-07-11 11:00:00	PERFLUORO-N-UNDECANOIC ACID	2058-94-8	Below LOD	<0.215	ng/L	0.215	0.967
Wisconsin State Laboratory of Hygiene	15	2022-07-11 11:00:00	PERFLUORO-N-DODECANOIC ACID	307-55-1	Below LOD	<0.262	ng/L	0.262	0.967
Wisconsin State Laboratory of Hygiene	15	2022-07-11 11:00:00	PERFLOURO-N-TRIDECANOIC ACID	72629-94-8	Below LOD	<0.187	ng/L	0.187	0.967
Wisconsin State Laboratory of Hygiene	15	2022-07-11 11:00:00	PERFLOURO-N-TETRADECANOIC ACID	376-06-7	Below LOD	<0.169	ng/L	0.169	0.967
Wisconsin State Laboratory of Hygiene	15	2022-07-11 11:00:00	Perfluoroethylcyclohexane sulfonic acid	133201-07-7	Below LOD	<0.185	ng/L	0.185	0.967
Wisconsin State Laboratory of Hygiene	15	2022-07-11 11:00:00	Perfluoropropanesulfonic acid	423-41-6	Below LOD	<0.249	ng/L	0.249	0.967
Wisconsin State Laboratory of Hygiene	15	2022-07-11 11:00:00	Perfluorobutanesulfonamide	30334-69-1	Below LOD	<0.418	ng/L	0.418	0.967
Wisconsin State Laboratory of Hygiene	15	2022-07-11 11:00:00	Perfluorohexanesulfonamide	41997-13-1	Below LOD	<0.468	ng/L	0.468	0.967
Wisconsin State Laboratory of Hygiene	15	2022-07-11 11:00:00	6:2 fluorotelomer unsaturated carboxylic acid	70887-88-6	Below LOD	<0.279	ng/L	0.279	0.967
Wisconsin State Laboratory of Hygiene	15	2022-07-11 11:00:00	8:2 fluorotelomer unsaturated carboxylic acid	70887-84-2	Below LOD	<0.211	ng/L	0.211	0.967
Wisconsin State Laboratory of Hygiene	15	2022-07-11 11:00:00	10:2 fluorotelomer unsaturated carboxylic acid	70887-94-4	Below LOD	<0.354	ng/L	0.354	0.967
Wisconsin State Laboratory of Hygiene	15	2022-07-11 11:00:00	3:3 fluorotelomer carboxylic acid	356-02-5	Below LOD	<0.242	ng/L	0.242	0.967
Wisconsin State Laboratory of Hygiene	15	2022-07-11 11:00:00	5:3 fluorotelomer carboxylic acid	914637-49-3	Below LOD	<0.374	ng/L	0.374	0.967
Wisconsin State Laboratory of Hygiene	15	2022-07-11 11:00:00	7:3 fluorotelomer carboxylic acid	812-70-4	Below LOD	<0.425	ng/L	0.425	0.967
Wisconsin State Laboratory of Hygiene	15	2022-07-11 11:00:00	Perfluoro-n-butanesulfonic acid	375-73-5	Below LOD	<0.223	ng/L	0.223	0.967
Wisconsin State Laboratory of Hygiene	15	2022-07-11 11:00:00	Perfluoro-n-hexanesulfonic acid	355-46-4	Below LOD	<0.137	ng/L	0.137	0.967
Wisconsin State Laboratory of Hygiene	15	2022-07-11 11:00:00	Perfluoro-n-heptanesulfonic acid	375-92-8	Below LOD	<0.184	ng/L	0.184	0.967
Wisconsin State Laboratory of Hygiene	15	2022-07-11 11:00:00	Perfluoro-n-decanesulfonic acid	335-77-3	Below LOD	<0.249	ng/L	0.249	0.967
Wisconsin State Laboratory of Hygiene	15	2022-07-11 11:00:00	PERFLUORO-N-BUTANOIC ACID	375-22-4	Below LOD	<0.335	ng/L	0.335	0.967
Wisconsin State Laboratory of Hygiene	15	2022-07-11 11:00:00	N-Ethyl perfluorooctanesulfonamidoethanol	1691-99-2	Below LOD	<0.205	ng/L	0.205	0.967
Wisconsin State Laboratory of Hygiene	15	2022-07-11 11:00:00	4:2 Fluorotelomer sulfonic acid	757124-72-4	Below LOD	<0.184	ng/L	0.184	0.967
Wisconsin State Laboratory of Hygiene	15	2022-07-11 11:00:00	6:2 Fluorotelomer sulfonic acid	27619-97-2	Below LOD	<0.263	ng/L	0.263	0.967
Wisconsin State Laboratory of Hygiene	15	2022-07-11 11:00:00	8:2 Fluorotelomer sulfonic acid	39108-34-4	Below LOD	<0.253	ng/L	0.253	0.967
Wisconsin State Laboratory of Hygiene	15	2022-07-11 11:00:00	10:2 Fluorotelomer sulfonic acid	120226-60-0	Below LOD	<0.198	ng/L	0.198	0.967
Wisconsin State Laboratory of Hygiene	15	2022-07-11 11:00:00	N-methyl perfluorooctanesulfonamidoacetic acid	2355-31-9	Below LOD	<0.212	ng/L	0.212	0.967
Wisconsin State Laboratory of Hygiene	15	2022-07-11 11:00:00	N-ethyl perfluorooctanesulfonamidoacetic acid	2991-50-6	Below LOD	<0.205	ng/L	0.205	0.967
Wisconsin State Laboratory of Hygiene	15	2022-07-11 11:00:00	Hexafluoropropylene oxide dimer acid	13252-13-6	Below LOD	<0.186	ng/L	0.186	0.967
Wisconsin State Laboratory of Hygiene	15	2022-07-11 11:00:00	4,8-Dioxa-3H-perfluorononanoic acid	919005-14-4	Below LOD	<0.124	ng/L	0.124	0.967
Wisconsin State Laboratory of Hygiene	15	2022-07-11 11:00:00	11-chloroeicosafluoro-3-oxaundecane-1-sulfonic acid	763051-92-9	Below LOD	<0.144	ng/L	0.144	0.967
Wisconsin State Laboratory of Hygiene	15	2022-07-11 11:00:00	9-chlorohexadecafluoro-3-oxanone-1-sulfonic acid	756426-58-1	Below LOD	<0.176	ng/L	0.176	0.967
Wisconsin State Laboratory of Hygiene	15	2022-07-11 11:00:00	Perfluoropentanesulfonic acid	2706-91-4	Below LOD	<0.132	ng/L	0.132	0.967
Wisconsin State Laboratory of Hygiene	15	2022-07-11 11:00:00	Perfluorononanesulfonic acid	68259-12-1	Below LOD	<0.176	ng/L	0.176	0.967
Wisconsin State Laboratory of Hygiene	15	2022-07-11 11:00:00	Perfluorododecanesulfonic acid	79780-39-5	Below LOD	<0.385	ng/L	0.385	0.967
Wisconsin State Laboratory of Hygiene	15	2022-07-11 11:00:00	Perfluorooctanesulfonamide	754-91-6	Below LOD	<0.150	ng/L	0.15	0.967
Wisconsin State Laboratory of Hygiene	15	2022-07-11 11:00:00	N-methyl perfluorooctanesulfonamide	31506-32-8	Below LOD	<0.967	ng/L	0.967	1.93
Wisconsin State Laboratory of Hygiene	15	2022-07-11 11:00:00	N-ethyl perfluorooctanesulfonamide	4151-50-2	Below LOD	<0.671	ng/L	0.671	1.93
Wisconsin State Laboratory of Hygiene	15	2022-07-11 11:00:00	N-Methyl perfluorooctanesulfonamidoethanol	24448-09-7	Below LOD	<0.272	ng/L	0.272	0.967
UWSP Water and Environmental Analysis Lab	15	2022-07-11 11:00:00	POTASSIUM TOTAL RECOVERABLE		Valid Result	1.206	MG/L	0.015	0.05
UWSP Water and Environmental Analysis Lab	15	2022-07-11 11:00:00	SULFUR		Valid Result	7.05	MG/L	0.02	0.07
UWSP Water and Environmental Analysis Lab	15	2022-07-11 11:00:00	CONDUCTIVITY, UMHOS/CM @ 25C		Valid Result	520	UMHOS/CM	1
UWSP Water and Environmental Analysis Lab	15	2022-07-11 11:00:00	ZINC TOTAL REC		Below LOD	ND	MG/L	0.003	0.011
UWSP Water and Environmental Analysis Lab	15	2022-07-11 11:00:00	LEAD TOTAL REC		Below LOD	ND	MG/L	0.004	0.012
UWSP Water and Environmental Analysis Lab	15	2022-07-11 11:00:00	MANGANESE, TOTAL RECOVERABLE		Valid Result	0.012	MG/L	0.001	0.002
UWSP Water and Environmental Analysis Lab	15	2022-07-11 11:00:00	COPPER TOTAL		Valid Result	0.003	MG/L	0.0005	0.002
UWSP Water and Environmental Analysis Lab	15	2022-07-11 11:00:00	SODIUM TOTAL RECOVERABLE		Valid Result	1.981	MG/L	0.234	0.781
UWSP Water and Environmental Analysis Lab	15	2022-07-11 11:00:00	CHLORIDE		Between LOD and LOQ	1.1	MG/L	0.5	1.5
UWSP Water and Environmental Analysis Lab	15	2022-07-11 11:00:00	ARSENIC TOTAL RECOVERABLE		Between LOD and LOQ	0.005	MG/L	0.005	0.018
UWSP Water and Environmental Analysis Lab	15	2022-07-11 11:00:00	IRON TOTAL RECOVERABLE		Valid Result	0.075	MG/L	0.005	0.018
UWSP Water and Environmental Analysis Lab	15	2022-07-11 11:00:00	MAGNESIUM TOTAL RECOVERABLE		Valid Result	32.95	MG/L	0.007	0.024
UWSP Water and Environmental Analysis Lab	15	2022-07-11 11:00:00	PHOSPHORUS TOTAL		Below LOD	ND	MG/L	0.005	0.017
UWSP Water and Environmental Analysis Lab	15	2022-07-11 11:00:00	CARBON TOTAL ORGANIC		Between LOD and LOQ	0.7	MG/L	0.3	1.1
UWSP Water and Environmental Analysis Lab	15	2022-07-11 11:00:00	CALCIUM TOTAL RECOVERABLE		Valid Result	61.04	MG/L	0.02	0.067
UWSP Water and Environmental Analysis Lab	15	2022-07-11 11:00:00	NITROGEN NH3-N TOTAL		Below LOD	ND	MG/L	0.01	0.03
UWSP Water and Environmental Analysis Lab	15	2022-07-11 11:00:00	NITROGEN NO3+NO2		Below LOD	ND	MG/L	0.1	0.3
UWSP Water and Environmental Analysis Lab	15	2022-07-11 11:00:00	PH LAB		Valid Result	8.26	SU	0.1	0.3
UWSP Water and Environmental Analysis Lab	15	2022-07-11 11:00:00	ALKALINITY TOTAL CACO3		Valid Result	286	MG/L	4
UWSP Water and Environmental Analysis Lab	15	2022-07-11 11:00:00	ALACHLOR ESA (Alachlor ethanesulfonic acid)		Below LOD	ND	UG/L	0.08
UWSP Water and Environmental Analysis Lab	15	2022-07-11 11:00:00	CAFFEINE		Below LOD	ND	NG/L	12	40
UWSP Water and Environmental Analysis Lab	15	2022-07-11 11:00:00	CARBAMAZEPINE		Below LOD	ND	NG/L	2	6.7
UWSP Water and Environmental Analysis Lab	15	2022-07-11 11:00:00	PARAXANTHINE		Below LOD	ND	NG/L	5	16.7
UWSP Water and Environmental Analysis Lab	15	2022-07-11 11:00:00	SULFAMETHOXAZOLE		Below LOD	ND	NG/L	5	16.7
UWSP Water and Environmental Analysis Lab	15	2022-07-11 11:00:00	ALACHLOR OA		Below LOD	ND	UG/L	0.08
UWSP Water and Environmental Analysis Lab	15	2022-07-11 11:00:00	METOLACHLOR ESA		Below LOD	ND	UG/L	0.08
UWSP Water and Environmental Analysis Lab	15	2022-07-11 11:00:00	METOLACHLOR OA		Below LOD	ND	UG/L	0.08
UWSP Water and Environmental Analysis Lab	15	2022-07-11 11:00:00	Sucralose		Below LOD	ND	NG/L	25	83.3
UWSP Water and Environmental Analysis Lab	15	2022-07-11 11:00:00	Acesulfame		Below LOD	ND	NG/L	5	16.7
Wisconsin State Laboratory of Hygiene	16	2022-07-14 08:49:00	Perfluoro-n-octanoic acid	335-67-1	Below LOD	<0.100	ng/L	0.1	0.929
Wisconsin State Laboratory of Hygiene	16	2022-07-14 08:49:00	Perfluoro-n-octanesulfonic acid	1763-23-1	Below LOD	<0.133	ng/L	0.133	0.929
Wisconsin State Laboratory of Hygiene	16	2022-07-14 08:49:00	PERFLUORO-N-PENTANOIC ACID	2706-90-3	Below LOD	<0.139	ng/L	0.139	0.929
Wisconsin State Laboratory of Hygiene	16	2022-07-14 08:49:00	PERFLUORO-N-HEXANOIC ACID	307-24-4	Below LOD	<0.190	ng/L	0.19	0.929
Wisconsin State Laboratory of Hygiene	16	2022-07-14 08:49:00	PERFLUORO-N-HEPTANOIC ACID	375-85-9	Below LOD	<0.139	ng/L	0.139	0.929
Wisconsin State Laboratory of Hygiene	16	2022-07-14 08:49:00	PERFLUORO-N-NONANOIC ACID	375-95-1	Below LOD	<0.138	ng/L	0.138	0.929
Wisconsin State Laboratory of Hygiene	16	2022-07-14 08:49:00	PERFLUORO-N-DECANOIC ACID	335-76-2	Below LOD	<0.151	ng/L	0.151	0.929
Wisconsin State Laboratory of Hygiene	16	2022-07-14 08:49:00	PERFLUORO-N-UNDECANOIC ACID	2058-94-8	Below LOD	<0.206	ng/L	0.206	0.929
Wisconsin State Laboratory of Hygiene	16	2022-07-14 08:49:00	PERFLUORO-N-DODECANOIC ACID	307-55-1	Below LOD	<0.252	ng/L	0.252	0.929
Wisconsin State Laboratory of Hygiene	16	2022-07-14 08:49:00	PERFLOURO-N-TRIDECANOIC ACID	72629-94-8	Below LOD	<0.179	ng/L	0.179	0.929
Wisconsin State Laboratory of Hygiene	16	2022-07-14 08:49:00	PERFLOURO-N-TETRADECANOIC ACID	376-06-7	Below LOD	<0.163	ng/L	0.163	0.929
Wisconsin State Laboratory of Hygiene	16	2022-07-14 08:49:00	Perfluoroethylcyclohexane sulfonic acid	133201-07-7	Below LOD	<0.177	ng/L	0.177	0.929
Wisconsin State Laboratory of Hygiene	16	2022-07-14 08:49:00	Perfluoropropanesulfonic acid	423-41-6	Below LOD	<0.240	ng/L	0.24	0.929
Wisconsin State Laboratory of Hygiene	16	2022-07-14 08:49:00	Perfluorobutanesulfonamide	30334-69-1	Below LOD	<0.401	ng/L	0.401	0.929
Wisconsin State Laboratory of Hygiene	16	2022-07-14 08:49:00	Perfluorohexanesulfonamide	41997-13-1	Below LOD	<0.450	ng/L	0.45	0.929
Wisconsin State Laboratory of Hygiene	16	2022-07-14 08:49:00	6:2 fluorotelomer unsaturated carboxylic acid	70887-88-6	Below LOD	<0.268	ng/L	0.268	0.929
Wisconsin State Laboratory of Hygiene	16	2022-07-14 08:49:00	8:2 fluorotelomer unsaturated carboxylic acid	70887-84-2	Below LOD	<0.203	ng/L	0.203	0.929
Wisconsin State Laboratory of Hygiene	16	2022-07-14 08:49:00	10:2 fluorotelomer unsaturated carboxylic acid	70887-94-4	Below LOD	<0.340	ng/L	0.34	0.929
Wisconsin State Laboratory of Hygiene	16	2022-07-14 08:49:00	3:3 fluorotelomer carboxylic acid	356-02-5	Below LOD	<0.232	ng/L	0.232	0.929
Wisconsin State Laboratory of Hygiene	16	2022-07-14 08:49:00	5:3 fluorotelomer carboxylic acid	914637-49-3	Below LOD	<0.360	ng/L	0.36	0.929
Wisconsin State Laboratory of Hygiene	16	2022-07-14 08:49:00	7:3 fluorotelomer carboxylic acid	812-70-4	Below LOD	<0.409	ng/L	0.409	0.929
Wisconsin State Laboratory of Hygiene	16	2022-07-14 08:49:00	Perfluoro-n-butanesulfonic acid	375-73-5	Below LOD	<0.215	ng/L	0.215	0.929
Wisconsin State Laboratory of Hygiene	16	2022-07-14 08:49:00	Perfluoro-n-hexanesulfonic acid	355-46-4	Below LOD	<0.132	ng/L	0.132	0.929
Wisconsin State Laboratory of Hygiene	16	2022-07-14 08:49:00	Perfluoro-n-heptanesulfonic acid	375-92-8	Below LOD	<0.177	ng/L	0.177	0.929
Wisconsin State Laboratory of Hygiene	16	2022-07-14 08:49:00	Perfluoro-n-decanesulfonic acid	335-77-3	Below LOD	<0.239	ng/L	0.239	0.929
Wisconsin State Laboratory of Hygiene	16	2022-07-14 08:49:00	PERFLUORO-N-BUTANOIC ACID	375-22-4	Below LOD	<0.322	ng/L	0.322	0.929
Wisconsin State Laboratory of Hygiene	16	2022-07-14 08:49:00	N-Ethyl perfluorooctanesulfonamidoethanol	1691-99-2	Below LOD	<0.197	ng/L	0.197	0.929
Wisconsin State Laboratory of Hygiene	16	2022-07-14 08:49:00	4:2 Fluorotelomer sulfonic acid	757124-72-4	Below LOD	<0.177	ng/L	0.177	0.929
Wisconsin State Laboratory of Hygiene	16	2022-07-14 08:49:00	6:2 Fluorotelomer sulfonic acid	27619-97-2	Between LOD and LOQ	0.68	ng/L	0.253	0.929
Wisconsin State Laboratory of Hygiene	16	2022-07-14 08:49:00	8:2 Fluorotelomer sulfonic acid	39108-34-4	Below LOD	<0.243	ng/L	0.243	0.929
Wisconsin State Laboratory of Hygiene	16	2022-07-14 08:49:00	10:2 Fluorotelomer sulfonic acid	120226-60-0	Below LOD	<0.190	ng/L	0.19	0.929
Wisconsin State Laboratory of Hygiene	16	2022-07-14 08:49:00	N-methyl perfluorooctanesulfonamidoacetic acid	2355-31-9	Below LOD	<0.204	ng/L	0.204	0.929
Wisconsin State Laboratory of Hygiene	16	2022-07-14 08:49:00	N-ethyl perfluorooctanesulfonamidoacetic acid	2991-50-6	Below LOD	<0.197	ng/L	0.197	0.929
Wisconsin State Laboratory of Hygiene	16	2022-07-14 08:49:00	Hexafluoropropylene oxide dimer acid	13252-13-6	Below LOD	<0.178	ng/L	0.178	0.929
Wisconsin State Laboratory of Hygiene	16	2022-07-14 08:49:00	4,8-Dioxa-3H-perfluorononanoic acid	919005-14-4	Below LOD	<0.119	ng/L	0.119	0.929
Wisconsin State Laboratory of Hygiene	16	2022-07-14 08:49:00	11-chloroeicosafluoro-3-oxaundecane-1-sulfonic acid	763051-92-9	Below LOD	<0.138	ng/L	0.138	0.929
Wisconsin State Laboratory of Hygiene	16	2022-07-14 08:49:00	9-chlorohexadecafluoro-3-oxanone-1-sulfonic acid	756426-58-1	Below LOD	<0.169	ng/L	0.169	0.929
Wisconsin State Laboratory of Hygiene	16	2022-07-14 08:49:00	Perfluoropentanesulfonic acid	2706-91-4	Below LOD	<0.126	ng/L	0.126	0.929
Wisconsin State Laboratory of Hygiene	16	2022-07-14 08:49:00	Perfluorononanesulfonic acid	68259-12-1	Below LOD	<0.169	ng/L	0.169	0.929
Wisconsin State Laboratory of Hygiene	16	2022-07-14 08:49:00	Perfluorododecanesulfonic acid	79780-39-5	Below LOD	<0.370	ng/L	0.37	0.929
Wisconsin State Laboratory of Hygiene	16	2022-07-14 08:49:00	Perfluorooctanesulfonamide	754-91-6	Between LOD and LOQ	0.457	ng/L	0.144	0.929
Wisconsin State Laboratory of Hygiene	16	2022-07-14 08:49:00	N-methyl perfluorooctanesulfonamide	31506-32-8	Below LOD	<0.929	ng/L	0.929	1.86
Wisconsin State Laboratory of Hygiene	16	2022-07-14 08:49:00	N-ethyl perfluorooctanesulfonamide	4151-50-2	Below LOD	<0.645	ng/L	0.645	1.86
Wisconsin State Laboratory of Hygiene	16	2022-07-14 08:49:00	N-Methyl perfluorooctanesulfonamidoethanol	24448-09-7	Below LOD	<0.261	ng/L	0.261	0.929
UWSP Water and Environmental Analysis Lab	16	2022-07-14 08:51:00	POTASSIUM TOTAL RECOVERABLE		Valid Result	0.56	MG/L	0.015	0.05
UWSP Water and Environmental Analysis Lab	16	2022-07-14 08:51:00	SULFUR		Valid Result	2.58	MG/L	0.02	0.07
UWSP Water and Environmental Analysis Lab	16	2022-07-14 08:51:00	CONDUCTIVITY, UMHOS/CM @ 25C		Valid Result	175	UMHOS/CM	1
UWSP Water and Environmental Analysis Lab	16	2022-07-14 08:51:00	ZINC TOTAL REC		Between LOD and LOQ	0.004	MG/L	0.003	0.011
UWSP Water and Environmental Analysis Lab	16	2022-07-14 08:51:00	LEAD TOTAL REC		Below LOD	ND	MG/L	0.004	0.012
UWSP Water and Environmental Analysis Lab	16	2022-07-14 08:51:00	MANGANESE, TOTAL RECOVERABLE		Valid Result	0.018	MG/L	0.001	0.002
UWSP Water and Environmental Analysis Lab	16	2022-07-14 08:51:00	COPPER TOTAL		Between LOD and LOQ	0.001	MG/L	0.0005	0.002
UWSP Water and Environmental Analysis Lab	16	2022-07-14 08:51:00	SODIUM TOTAL RECOVERABLE		Valid Result	1.839	MG/L	0.234	0.781
UWSP Water and Environmental Analysis Lab	16	2022-07-14 08:51:00	CHLORIDE		Below LOD	ND	MG/L	0.5	1.5
UWSP Water and Environmental Analysis Lab	16	2022-07-14 08:51:00	ARSENIC TOTAL RECOVERABLE		Below LOD	ND	MG/L	0.005	0.018
UWSP Water and Environmental Analysis Lab	16	2022-07-14 08:51:00	IRON TOTAL RECOVERABLE		Valid Result	0.414	MG/L	0.005	0.018
UWSP Water and Environmental Analysis Lab	16	2022-07-14 08:51:00	MAGNESIUM TOTAL RECOVERABLE		Valid Result	9.095	MG/L	0.007	0.024
UWSP Water and Environmental Analysis Lab	16	2022-07-14 08:51:00	PHOSPHORUS TOTAL		Between LOD and LOQ	0.012	MG/L	0.005	0.017
UWSP Water and Environmental Analysis Lab	16	2022-07-14 08:51:00	CARBON TOTAL ORGANIC		Valid Result	1.9	MG/L	0.3	1.1
UWSP Water and Environmental Analysis Lab	16	2022-07-14 08:51:00	CALCIUM TOTAL RECOVERABLE		Valid Result	19.37	MG/L	0.02	0.067
UWSP Water and Environmental Analysis Lab	16	2022-07-14 08:51:00	NITROGEN NH3-N TOTAL		Below LOD	ND	MG/L	0.01	0.03
UWSP Water and Environmental Analysis Lab	16	2022-07-14 08:51:00	NITROGEN NO3+NO2		Between LOD and LOQ	0.1	MG/L	0.1	0.3
UWSP Water and Environmental Analysis Lab	16	2022-07-14 08:51:00	PH LAB		Valid Result	7	SU	0.1	0.3
UWSP Water and Environmental Analysis Lab	16	2022-07-14 08:51:00	ALKALINITY TOTAL CACO3		Valid Result	88	MG/L	4
UWSP Water and Environmental Analysis Lab	16	2022-07-14 08:51:00	ALACHLOR ESA (Alachlor ethanesulfonic acid)		Below LOD	ND	UG/L	0.08
UWSP Water and Environmental Analysis Lab	16	2022-07-14 08:51:00	CAFFEINE		Below LOD	ND	NG/L	12	40
UWSP Water and Environmental Analysis Lab	16	2022-07-14 08:51:00	CARBAMAZEPINE		Below LOD	ND	NG/L	2	6.7
UWSP Water and Environmental Analysis Lab	16	2022-07-14 08:51:00	PARAXANTHINE		Below LOD	ND	NG/L	5	16.7
UWSP Water and Environmental Analysis Lab	16	2022-07-14 08:51:00	SULFAMETHOXAZOLE		Below LOD	ND	NG/L	5	16.7
UWSP Water and Environmental Analysis Lab	16	2022-07-14 08:51:00	ALACHLOR OA		Below LOD	ND	UG/L	0.08
UWSP Water and Environmental Analysis Lab	16	2022-07-14 08:51:00	METOLACHLOR ESA		Below LOD	ND	UG/L	0.08
UWSP Water and Environmental Analysis Lab	16	2022-07-14 08:51:00	METOLACHLOR OA		Below LOD	ND	UG/L	0.08
UWSP Water and Environmental Analysis Lab	16	2022-07-14 08:51:00	Sucralose		Below LOD	ND	NG/L	25	83.3
UWSP Water and Environmental Analysis Lab	16	2022-07-14 08:51:00	Acesulfame		Below LOD	ND	NG/L	5	16.7
Wisconsin State Laboratory of Hygiene	17	2022-07-27 12:23:00	Perfluoro-n-octanoic acid	335-67-1	Below LOD	<0.104	ng/L	0.104	0.96
Wisconsin State Laboratory of Hygiene	17	2022-07-27 12:23:00	Perfluoro-n-octanesulfonic acid	1763-23-1	Below LOD	<0.137	ng/L	0.137	0.96
Wisconsin State Laboratory of Hygiene	17	2022-07-27 12:23:00	PERFLUORO-N-PENTANOIC ACID	2706-90-3	Below LOD	<0.144	ng/L	0.144	0.96
Wisconsin State Laboratory of Hygiene	17	2022-07-27 12:23:00	PERFLUORO-N-HEXANOIC ACID	307-24-4	Below LOD	<0.196	ng/L	0.196	0.96
Wisconsin State Laboratory of Hygiene	17	2022-07-27 12:23:00	PERFLUORO-N-HEPTANOIC ACID	375-85-9	Below LOD	<0.144	ng/L	0.144	0.96
Wisconsin State Laboratory of Hygiene	17	2022-07-27 12:23:00	PERFLUORO-N-NONANOIC ACID	375-95-1	Below LOD	<0.142	ng/L	0.142	0.96
Wisconsin State Laboratory of Hygiene	17	2022-07-27 12:23:00	PERFLUORO-N-DECANOIC ACID	335-76-2	Below LOD	<0.157	ng/L	0.157	0.96
Wisconsin State Laboratory of Hygiene	17	2022-07-27 12:23:00	PERFLUORO-N-UNDECANOIC ACID	2058-94-8	Below LOD	<0.213	ng/L	0.213	0.96
Wisconsin State Laboratory of Hygiene	17	2022-07-27 12:23:00	PERFLUORO-N-DODECANOIC ACID	307-55-1	Below LOD	<0.260	ng/L	0.26	0.96
Wisconsin State Laboratory of Hygiene	17	2022-07-27 12:23:00	PERFLOURO-N-TRIDECANOIC ACID	72629-94-8	Below LOD	<0.185	ng/L	0.185	0.96
Wisconsin State Laboratory of Hygiene	17	2022-07-27 12:23:00	PERFLOURO-N-TETRADECANOIC ACID	376-06-7	Below LOD	<0.168	ng/L	0.168	0.96
Wisconsin State Laboratory of Hygiene	17	2022-07-27 12:23:00	Perfluoroethylcyclohexane sulfonic acid	133201-07-7	Below LOD	<0.183	ng/L	0.183	0.96
Wisconsin State Laboratory of Hygiene	17	2022-07-27 12:23:00	Perfluoropropanesulfonic acid	423-41-6	Below LOD	<0.248	ng/L	0.248	0.96
Wisconsin State Laboratory of Hygiene	17	2022-07-27 12:23:00	Perfluorobutanesulfonamide	30334-69-1	Below LOD	<0.415	ng/L	0.415	0.96
Wisconsin State Laboratory of Hygiene	17	2022-07-27 12:23:00	Perfluorohexanesulfonamide	41997-13-1	Below LOD	<0.465	ng/L	0.465	0.96
Wisconsin State Laboratory of Hygiene	17	2022-07-27 12:23:00	6:2 fluorotelomer unsaturated carboxylic acid	70887-88-6	Below LOD	<0.277	ng/L	0.277	0.96
Wisconsin State Laboratory of Hygiene	17	2022-07-27 12:23:00	8:2 fluorotelomer unsaturated carboxylic acid	70887-84-2	Below LOD	<0.209	ng/L	0.209	0.96
Wisconsin State Laboratory of Hygiene	17	2022-07-27 12:23:00	10:2 fluorotelomer unsaturated carboxylic acid	70887-94-4	Below LOD	<0.351	ng/L	0.351	0.96
Wisconsin State Laboratory of Hygiene	17	2022-07-27 12:23:00	3:3 fluorotelomer carboxylic acid	356-02-5	Below LOD	<0.240	ng/L	0.24	0.96
Wisconsin State Laboratory of Hygiene	17	2022-07-27 12:23:00	5:3 fluorotelomer carboxylic acid	914637-49-3	Below LOD	<0.372	ng/L	0.372	0.96
Wisconsin State Laboratory of Hygiene	17	2022-07-27 12:23:00	7:3 fluorotelomer carboxylic acid	812-70-4	Below LOD	<0.423	ng/L	0.423	0.96
Wisconsin State Laboratory of Hygiene	17	2022-07-27 12:23:00	Perfluoro-n-butanesulfonic acid	375-73-5	Between LOD and LOQ	0.39	ng/L	0.222	0.96
Wisconsin State Laboratory of Hygiene	17	2022-07-27 12:23:00	Perfluoro-n-hexanesulfonic acid	355-46-4	Between LOD and LOQ	0.262	ng/L	0.136	0.96
Wisconsin State Laboratory of Hygiene	17	2022-07-27 12:23:00	Perfluoro-n-heptanesulfonic acid	375-92-8	Below LOD	<0.182	ng/L	0.182	0.96
Wisconsin State Laboratory of Hygiene	17	2022-07-27 12:23:00	Perfluoro-n-decanesulfonic acid	335-77-3	Below LOD	<0.247	ng/L	0.247	0.96
Wisconsin State Laboratory of Hygiene	17	2022-07-27 12:23:00	PERFLUORO-N-BUTANOIC ACID	375-22-4	Valid Result	1.69	ng/L	0.332	0.96
Wisconsin State Laboratory of Hygiene	17	2022-07-27 12:23:00	N-Ethyl perfluorooctanesulfonamidoethanol	1691-99-2	Below LOD	<0.204	ng/L	0.204	0.96
Wisconsin State Laboratory of Hygiene	17	2022-07-27 12:23:00	4:2 Fluorotelomer sulfonic acid	757124-72-4	Below LOD	<0.182	ng/L	0.182	0.96
Wisconsin State Laboratory of Hygiene	17	2022-07-27 12:23:00	6:2 Fluorotelomer sulfonic acid	27619-97-2	Below LOD	<0.261	ng/L	0.261	0.96
Wisconsin State Laboratory of Hygiene	17	2022-07-27 12:23:00	8:2 Fluorotelomer sulfonic acid	39108-34-4	Below LOD	<0.252	ng/L	0.252	0.96
Wisconsin State Laboratory of Hygiene	17	2022-07-27 12:23:00	10:2 Fluorotelomer sulfonic acid	120226-60-0	Below LOD	<0.197	ng/L	0.197	0.96
Wisconsin State Laboratory of Hygiene	17	2022-07-27 12:23:00	N-methyl perfluorooctanesulfonamidoacetic acid	2355-31-9	Below LOD	<0.210	ng/L	0.21	0.96
Wisconsin State Laboratory of Hygiene	17	2022-07-27 12:23:00	N-ethyl perfluorooctanesulfonamidoacetic acid	2991-50-6	Below LOD	<0.204	ng/L	0.204	0.96
Wisconsin State Laboratory of Hygiene	17	2022-07-27 12:23:00	Hexafluoropropylene oxide dimer acid	13252-13-6	Below LOD	<0.184	ng/L	0.184	0.96
Wisconsin State Laboratory of Hygiene	17	2022-07-27 12:23:00	4,8-Dioxa-3H-perfluorononanoic acid	919005-14-4	Below LOD	<0.123	ng/L	0.123	0.96
Wisconsin State Laboratory of Hygiene	17	2022-07-27 12:23:00	11-chloroeicosafluoro-3-oxaundecane-1-sulfonic acid	763051-92-9	Below LOD	<0.143	ng/L	0.143	0.96
Wisconsin State Laboratory of Hygiene	17	2022-07-27 12:23:00	9-chlorohexadecafluoro-3-oxanone-1-sulfonic acid	756426-58-1	Below LOD	<0.175	ng/L	0.175	0.96
Wisconsin State Laboratory of Hygiene	17	2022-07-27 12:23:00	Perfluoropentanesulfonic acid	2706-91-4	Below LOD	<0.131	ng/L	0.131	0.96
Wisconsin State Laboratory of Hygiene	17	2022-07-27 12:23:00	Perfluorononanesulfonic acid	68259-12-1	Below LOD	<0.175	ng/L	0.175	0.96
Wisconsin State Laboratory of Hygiene	17	2022-07-27 12:23:00	Perfluorododecanesulfonic acid	79780-39-5	Below LOD	<0.382	ng/L	0.382	0.96
Wisconsin State Laboratory of Hygiene	17	2022-07-27 12:23:00	Perfluorooctanesulfonamide	754-91-6	Below LOD	<0.149	ng/L	0.149	0.96
Wisconsin State Laboratory of Hygiene	17	2022-07-27 12:23:00	N-methyl perfluorooctanesulfonamide	31506-32-8	Below LOD	<0.960	ng/L	0.96	1.92
Wisconsin State Laboratory of Hygiene	17	2022-07-27 12:23:00	N-ethyl perfluorooctanesulfonamide	4151-50-2	Below LOD	<0.666	ng/L	0.666	1.92
Wisconsin State Laboratory of Hygiene	17	2022-07-27 12:23:00	N-Methyl perfluorooctanesulfonamidoethanol	24448-09-7	Below LOD	<0.270	ng/L	0.27	0.96
UWSP Water and Environmental Analysis Lab	17	2022-07-27 12:23:00	POTASSIUM TOTAL RECOVERABLE		Valid Result	1.223	MG/L	0.015	0.05
UWSP Water and Environmental Analysis Lab	17	2022-07-27 12:23:00	SULFUR		Valid Result	6.44	MG/L	0.02	0.07
UWSP Water and Environmental Analysis Lab	17	2022-07-27 12:23:00	CONDUCTIVITY, UMHOS/CM @ 25C		Valid Result	806	UMHOS/CM	1
UWSP Water and Environmental Analysis Lab	17	2022-07-27 12:23:00	ZINC TOTAL REC		Between LOD and LOQ	0.009	MG/L	0.003	0.011
UWSP Water and Environmental Analysis Lab	17	2022-07-27 12:23:00	LEAD TOTAL REC		Below LOD	ND	MG/L	0.004	0.012
UWSP Water and Environmental Analysis Lab	17	2022-07-27 12:23:00	MANGANESE, TOTAL RECOVERABLE		Below LOD	ND	MG/L	0.001	0.002
UWSP Water and Environmental Analysis Lab	17	2022-07-27 12:23:00	COPPER TOTAL		Valid Result	0.017	MG/L	0.0005	0.002
UWSP Water and Environmental Analysis Lab	17	2022-07-27 12:23:00	SODIUM TOTAL RECOVERABLE		Valid Result	8.069	MG/L	0.234	0.781
UWSP Water and Environmental Analysis Lab	17	2022-07-27 12:23:00	CHLORIDE		Valid Result	25.8	MG/L	0.5	1.5
UWSP Water and Environmental Analysis Lab	17	2022-07-27 12:23:00	ARSENIC TOTAL RECOVERABLE		Below LOD	ND	MG/L	0.005	0.018
UWSP Water and Environmental Analysis Lab	17	2022-07-27 12:23:00	IRON TOTAL RECOVERABLE		Between LOD and LOQ	0.009	MG/L	0.005	0.018
UWSP Water and Environmental Analysis Lab	17	2022-07-27 12:23:00	MAGNESIUM TOTAL RECOVERABLE		Valid Result	46.68	MG/L	0.007	0.024
UWSP Water and Environmental Analysis Lab	17	2022-07-27 12:23:00	PHOSPHORUS TOTAL		Valid Result	0.031	MG/L	0.005	0.017
UWSP Water and Environmental Analysis Lab	17	2022-07-27 12:23:00	CARBON TOTAL ORGANIC		Between LOD and LOQ	0.8	MG/L	0.3	1.1
UWSP Water and Environmental Analysis Lab	17	2022-07-27 12:23:00	CALCIUM TOTAL RECOVERABLE		Valid Result	87.98	MG/L	0.02	0.067
UWSP Water and Environmental Analysis Lab	17	2022-07-27 12:23:00	NITROGEN NH3-N TOTAL		Below LOD	ND	MG/L	0.01	0.03
UWSP Water and Environmental Analysis Lab	17	2022-07-27 12:23:00	NITROGEN NO3+NO2		Valid Result	10.7	MG/L	0.1	0.3
UWSP Water and Environmental Analysis Lab	17	2022-07-27 12:23:00	PH LAB		Valid Result	7.51	SU	0.1	0.3
UWSP Water and Environmental Analysis Lab	17	2022-07-27 12:23:00	ALKALINITY TOTAL CACO3		Valid Result	354	MG/L	4
UWSP Water and Environmental Analysis Lab	17	2022-07-27 12:23:00	ALACHLOR ESA (Alachlor ethanesulfonic acid)		Valid Result	0.39	UG/L	0.08
UWSP Water and Environmental Analysis Lab	17	2022-07-27 12:23:00	CAFFEINE		Below LOD	ND	NG/L	12	40
UWSP Water and Environmental Analysis Lab	17	2022-07-27 12:23:00	CARBAMAZEPINE		Below LOD	ND	NG/L	2	6.7
UWSP Water and Environmental Analysis Lab	17	2022-07-27 12:23:00	PARAXANTHINE		Below LOD	ND	NG/L	5	16.7
UWSP Water and Environmental Analysis Lab	17	2022-07-27 12:23:00	SULFAMETHOXAZOLE		Below LOD	ND	NG/L	5	16.7
UWSP Water and Environmental Analysis Lab	17	2022-07-27 12:23:00	ALACHLOR OA		Below LOD	ND	UG/L	0.08
UWSP Water and Environmental Analysis Lab	17	2022-07-27 12:23:00	METOLACHLOR ESA		Valid Result	1.41	UG/L	0.08
UWSP Water and Environmental Analysis Lab	17	2022-07-27 12:23:00	METOLACHLOR OA		Below LOD	ND	UG/L	0.08
UWSP Water and Environmental Analysis Lab	17	2022-07-27 12:23:00	Sucralose		Below LOD	ND	NG/L	25	83.3
UWSP Water and Environmental Analysis Lab	17	2022-07-27 12:23:00	Acesulfame		Below LOD	ND	NG/L	5	16.7
Wisconsin State Laboratory of Hygiene	18	2022-06-09 10:30:00	Perfluoro-n-octanoic acid	335-67-1	Below LOD	<0.104	ng/L	0.104	0.959
Wisconsin State Laboratory of Hygiene	18	2022-06-09 10:30:00	Perfluoro-n-octanesulfonic acid	1763-23-1	Below LOD	<0.137	ng/L	0.137	0.959
Wisconsin State Laboratory of Hygiene	18	2022-06-09 10:30:00	PERFLUORO-N-PENTANOIC ACID	2706-90-3	Below LOD	<0.144	ng/L	0.144	0.959
Wisconsin State Laboratory of Hygiene	18	2022-06-09 10:30:00	PERFLUORO-N-HEXANOIC ACID	307-24-4	Below LOD	<0.196	ng/L	0.196	0.959
Wisconsin State Laboratory of Hygiene	18	2022-06-09 10:30:00	PERFLUORO-N-HEPTANOIC ACID	375-85-9	Below LOD	<0.144	ng/L	0.144	0.959
Wisconsin State Laboratory of Hygiene	18	2022-06-09 10:30:00	PERFLUORO-N-NONANOIC ACID	375-95-1	Below LOD	<0.142	ng/L	0.142	0.959
Wisconsin State Laboratory of Hygiene	18	2022-06-09 10:30:00	PERFLUORO-N-DECANOIC ACID	335-76-2	Below LOD	<0.156	ng/L	0.156	0.959
Wisconsin State Laboratory of Hygiene	18	2022-06-09 10:30:00	PERFLUORO-N-UNDECANOIC ACID	2058-94-8	Below LOD	<0.213	ng/L	0.213	0.959
Wisconsin State Laboratory of Hygiene	18	2022-06-09 10:30:00	PERFLUORO-N-DODECANOIC ACID	307-55-1	Below LOD	<0.260	ng/L	0.26	0.959
Wisconsin State Laboratory of Hygiene	18	2022-06-09 10:30:00	PERFLOURO-N-TRIDECANOIC ACID	72629-94-8	Below LOD	<0.185	ng/L	0.185	0.959
Wisconsin State Laboratory of Hygiene	18	2022-06-09 10:30:00	PERFLOURO-N-TETRADECANOIC ACID	376-06-7	Below LOD	<0.168	ng/L	0.168	0.959
Wisconsin State Laboratory of Hygiene	18	2022-06-09 10:30:00	Perfluoroethylcyclohexane sulfonic acid	133201-07-7	Below LOD	<0.183	ng/L	0.183	0.959
Wisconsin State Laboratory of Hygiene	18	2022-06-09 10:30:00	Perfluoropropanesulfonic acid	423-41-6	Below LOD	<0.247	ng/L	0.247	0.959
Wisconsin State Laboratory of Hygiene	18	2022-06-09 10:30:00	Perfluorobutanesulfonamide	30334-69-1	Below LOD	<0.414	ng/L	0.414	0.959
Wisconsin State Laboratory of Hygiene	18	2022-06-09 10:30:00	Perfluorohexanesulfonamide	41997-13-1	Below LOD	<0.464	ng/L	0.464	0.959
Wisconsin State Laboratory of Hygiene	18	2022-06-09 10:30:00	6:2 fluorotelomer unsaturated carboxylic acid	70887-88-6	Below LOD	<0.276	ng/L	0.276	0.959
Wisconsin State Laboratory of Hygiene	18	2022-06-09 10:30:00	8:2 fluorotelomer unsaturated carboxylic acid	70887-84-2	Below LOD	<0.209	ng/L	0.209	0.959
Wisconsin State Laboratory of Hygiene	18	2022-06-09 10:30:00	10:2 fluorotelomer unsaturated carboxylic acid	70887-94-4	Below LOD	<0.351	ng/L	0.351	0.959
Wisconsin State Laboratory of Hygiene	18	2022-06-09 10:30:00	3:3 fluorotelomer carboxylic acid	356-02-5	Below LOD	<0.240	ng/L	0.24	0.959
Wisconsin State Laboratory of Hygiene	18	2022-06-09 10:30:00	5:3 fluorotelomer carboxylic acid	914637-49-3	Below LOD	<0.371	ng/L	0.371	0.959
Wisconsin State Laboratory of Hygiene	18	2022-06-09 10:30:00	7:3 fluorotelomer carboxylic acid	812-70-4	Below LOD	<0.422	ng/L	0.422	0.959
Wisconsin State Laboratory of Hygiene	18	2022-06-09 10:30:00	Perfluoro-n-butanesulfonic acid	375-73-5	Valid Result	1.03	ng/L	0.221	0.959
Wisconsin State Laboratory of Hygiene	18	2022-06-09 10:30:00	Perfluoro-n-hexanesulfonic acid	355-46-4	Between LOD and LOQ	0.174	ng/L	0.136	0.959
Wisconsin State Laboratory of Hygiene	18	2022-06-09 10:30:00	Perfluoro-n-heptanesulfonic acid	375-92-8	Below LOD	<0.182	ng/L	0.182	0.959
Wisconsin State Laboratory of Hygiene	18	2022-06-09 10:30:00	Perfluoro-n-decanesulfonic acid	335-77-3	Below LOD	<0.246	ng/L	0.246	0.959
Wisconsin State Laboratory of Hygiene	18	2022-06-09 10:30:00	PERFLUORO-N-BUTANOIC ACID	375-22-4	Below LOD	<0.332	ng/L	0.332	0.959
Wisconsin State Laboratory of Hygiene	18	2022-06-09 10:30:00	N-Ethyl perfluorooctanesulfonamidoethanol	1691-99-2	Below LOD	<0.203	ng/L	0.203	0.959
Wisconsin State Laboratory of Hygiene	18	2022-06-09 10:30:00	4:2 Fluorotelomer sulfonic acid	757124-72-4	Below LOD	<0.182	ng/L	0.182	0.959
Wisconsin State Laboratory of Hygiene	18	2022-06-09 10:30:00	6:2 Fluorotelomer sulfonic acid	27619-97-2	Below LOD	<0.261	ng/L	0.261	0.959
Wisconsin State Laboratory of Hygiene	18	2022-06-09 10:30:00	8:2 Fluorotelomer sulfonic acid	39108-34-4	Below LOD	<0.251	ng/L	0.251	0.959
Wisconsin State Laboratory of Hygiene	18	2022-06-09 10:30:00	10:2 Fluorotelomer sulfonic acid	120226-60-0	Below LOD	<0.197	ng/L	0.197	0.959
Wisconsin State Laboratory of Hygiene	18	2022-06-09 10:30:00	N-methyl perfluorooctanesulfonamidoacetic acid	2355-31-9	Below LOD	<0.210	ng/L	0.21	0.959
Wisconsin State Laboratory of Hygiene	18	2022-06-09 10:30:00	N-ethyl perfluorooctanesulfonamidoacetic acid	2991-50-6	Below LOD	<0.203	ng/L	0.203	0.959
Wisconsin State Laboratory of Hygiene	18	2022-06-09 10:30:00	Hexafluoropropylene oxide dimer acid	13252-13-6	Below LOD	<0.184	ng/L	0.184	0.959
Wisconsin State Laboratory of Hygiene	18	2022-06-09 10:30:00	4,8-Dioxa-3H-perfluorononanoic acid	919005-14-4	Below LOD	<0.123	ng/L	0.123	0.959
Wisconsin State Laboratory of Hygiene	18	2022-06-09 10:30:00	11-chloroeicosafluoro-3-oxaundecane-1-sulfonic acid	763051-92-9	Below LOD	<0.143	ng/L	0.143	0.959
Wisconsin State Laboratory of Hygiene	18	2022-06-09 10:30:00	9-chlorohexadecafluoro-3-oxanone-1-sulfonic acid	756426-58-1	Below LOD	<0.174	ng/L	0.174	0.959
Wisconsin State Laboratory of Hygiene	18	2022-06-09 10:30:00	Perfluoropentanesulfonic acid	2706-91-4	Below LOD	<0.130	ng/L	0.13	0.959
Wisconsin State Laboratory of Hygiene	18	2022-06-09 10:30:00	Perfluorononanesulfonic acid	68259-12-1	Below LOD	<0.174	ng/L	0.174	0.959
Wisconsin State Laboratory of Hygiene	18	2022-06-09 10:30:00	Perfluorododecanesulfonic acid	79780-39-5	Below LOD	<0.382	ng/L	0.382	0.959
Wisconsin State Laboratory of Hygiene	18	2022-06-09 10:30:00	Perfluorooctanesulfonamide	754-91-6	Below LOD	<0.149	ng/L	0.149	0.959
Wisconsin State Laboratory of Hygiene	18	2022-06-09 10:30:00	N-methyl perfluorooctanesulfonamide	31506-32-8	Below LOD	<0.959	ng/L	0.959	1.92
Wisconsin State Laboratory of Hygiene	18	2022-06-09 10:30:00	N-ethyl perfluorooctanesulfonamide	4151-50-2	Below LOD	<0.665	ng/L	0.665	1.92
Wisconsin State Laboratory of Hygiene	18	2022-06-09 10:30:00	N-Methyl perfluorooctanesulfonamidoethanol	24448-09-7	Below LOD	<0.269	ng/L	0.269	0.959
UWSP Water and Environmental Analysis Lab	18	2022-06-09 10:40:00	POTASSIUM TOTAL RECOVERABLE		Valid Result	0.633	MG/L	0.015	0.05
UWSP Water and Environmental Analysis Lab	18	2022-06-09 10:40:00	SULFUR		Valid Result	3.34	MG/L	0.02	0.07
UWSP Water and Environmental Analysis Lab	18	2022-06-09 10:40:00	CONDUCTIVITY, UMHOS/CM @ 25C		Valid Result	187	UMHOS/CM	1
UWSP Water and Environmental Analysis Lab	18	2022-06-09 10:40:00	ZINC TOTAL REC		Between LOD and LOQ	0.003	MG/L	0.003	0.011
UWSP Water and Environmental Analysis Lab	18	2022-06-09 10:40:00	LEAD TOTAL REC		Below LOD	ND	MG/L	0.004	0.012
UWSP Water and Environmental Analysis Lab	18	2022-06-09 10:40:00	MANGANESE, TOTAL RECOVERABLE		Valid Result	0.009	MG/L	0.001	0.002
UWSP Water and Environmental Analysis Lab	18	2022-06-09 10:40:00	COPPER TOTAL		Valid Result	0.016	MG/L	0.0005	0.002
UWSP Water and Environmental Analysis Lab	18	2022-06-09 10:40:00	SODIUM TOTAL RECOVERABLE		Valid Result	10.7	MG/L	0.234	0.781
UWSP Water and Environmental Analysis Lab	18	2022-06-09 10:40:00	CHLORIDE		Valid Result	16.3	MG/L	0.5	1.5
UWSP Water and Environmental Analysis Lab	18	2022-06-09 10:40:00	ARSENIC TOTAL RECOVERABLE		Below LOD	ND	MG/L	0.005	0.018
UWSP Water and Environmental Analysis Lab	18	2022-06-09 10:40:00	IRON TOTAL RECOVERABLE		Valid Result	0.391	MG/L	0.005	0.018
UWSP Water and Environmental Analysis Lab	18	2022-06-09 10:40:00	MAGNESIUM TOTAL RECOVERABLE		Valid Result	6.553	MG/L	0.007	0.024
UWSP Water and Environmental Analysis Lab	18	2022-06-09 10:40:00	PHOSPHORUS TOTAL		Valid Result	0.018	MG/L	0.005	0.017
UWSP Water and Environmental Analysis Lab	18	2022-06-09 10:40:00	CARBON TOTAL ORGANIC		Between LOD and LOQ	0.9	MG/L	0.3	1.1
UWSP Water and Environmental Analysis Lab	18	2022-06-09 10:40:00	CALCIUM TOTAL RECOVERABLE		Valid Result	14.34	MG/L	0.02	0.067
UWSP Water and Environmental Analysis Lab	18	2022-06-09 10:40:00	NITROGEN NH3-N TOTAL		Below LOD	ND	MG/L	0.01	0.03
UWSP Water and Environmental Analysis Lab	18	2022-06-09 10:40:00	NITROGEN NO3+NO2		Valid Result	1.4	MG/L	0.1	0.3
UWSP Water and Environmental Analysis Lab	18	2022-06-09 10:40:00	PH LAB		Valid Result	6.55	SU	0.1	0.3
UWSP Water and Environmental Analysis Lab	18	2022-06-09 10:40:00	ALKALINITY TOTAL CACO3		Valid Result	53	MG/L	4
UWSP Water and Environmental Analysis Lab	18	2022-06-09 10:40:00	ALACHLOR ESA (Alachlor ethanesulfonic acid)		Below LOD	ND	UG/L	0.08
UWSP Water and Environmental Analysis Lab	18	2022-06-09 10:40:00	CAFFEINE		Below LOD	ND	NG/L	12	40
UWSP Water and Environmental Analysis Lab	18	2022-06-09 10:40:00	CARBAMAZEPINE		Below LOD	ND	NG/L	2	6.7
UWSP Water and Environmental Analysis Lab	18	2022-06-09 10:40:00	PARAXANTHINE		Below LOD	ND	NG/L	5	16.7
UWSP Water and Environmental Analysis Lab	18	2022-06-09 10:40:00	SULFAMETHOXAZOLE		Between LOD and LOQ	14.6	NG/L	5	16.7
UWSP Water and Environmental Analysis Lab	18	2022-06-09 10:40:00	ALACHLOR OA		Below LOD	ND	UG/L	0.08
UWSP Water and Environmental Analysis Lab	18	2022-06-09 10:40:00	METOLACHLOR ESA		Valid Result	0.1	UG/L	0.08
UWSP Water and Environmental Analysis Lab	18	2022-06-09 10:40:00	METOLACHLOR OA		Below LOD	ND	UG/L	0.08
UWSP Water and Environmental Analysis Lab	18	2022-06-09 10:40:00	Sucralose		Valid Result	317	NG/L	25	83.3
UWSP Water and Environmental Analysis Lab	18	2022-06-09 10:40:00	Acesulfame		Valid Result	112	NG/L	5	16.7
Wisconsin State Laboratory of Hygiene	19	2022-08-24 11:20:00	Perfluoro-n-octanoic acid	335-67-1	Below LOD	<0.105	ng/L	0.105	0.972
Wisconsin State Laboratory of Hygiene	19	2022-08-24 11:20:00	Perfluoro-n-octanesulfonic acid	1763-23-1	Below LOD	<0.139	ng/L	0.139	0.972
Wisconsin State Laboratory of Hygiene	19	2022-08-24 11:20:00	PERFLUORO-N-PENTANOIC ACID	2706-90-3	Below LOD	<0.146	ng/L	0.146	0.972
Wisconsin State Laboratory of Hygiene	19	2022-08-24 11:20:00	PERFLUORO-N-HEXANOIC ACID	307-24-4	Below LOD	<0.198	ng/L	0.198	0.972
Wisconsin State Laboratory of Hygiene	19	2022-08-24 11:20:00	PERFLUORO-N-HEPTANOIC ACID	375-85-9	Below LOD	<0.146	ng/L	0.146	0.972
Wisconsin State Laboratory of Hygiene	19	2022-08-24 11:20:00	PERFLUORO-N-NONANOIC ACID	375-95-1	Below LOD	<0.144	ng/L	0.144	0.972
Wisconsin State Laboratory of Hygiene	19	2022-08-24 11:20:00	PERFLUORO-N-DECANOIC ACID	335-76-2	Below LOD	<0.158	ng/L	0.158	0.972
Wisconsin State Laboratory of Hygiene	19	2022-08-24 11:20:00	PERFLUORO-N-UNDECANOIC ACID	2058-94-8	Below LOD	<0.216	ng/L	0.216	0.972
Wisconsin State Laboratory of Hygiene	19	2022-08-24 11:20:00	PERFLUORO-N-DODECANOIC ACID	307-55-1	Below LOD	<0.263	ng/L	0.263	0.972
Wisconsin State Laboratory of Hygiene	19	2022-08-24 11:20:00	PERFLOURO-N-TRIDECANOIC ACID	72629-94-8	Below LOD	<0.188	ng/L	0.188	0.972
Wisconsin State Laboratory of Hygiene	19	2022-08-24 11:20:00	PERFLOURO-N-TETRADECANOIC ACID	376-06-7	Below LOD	<0.170	ng/L	0.17	0.972
Wisconsin State Laboratory of Hygiene	19	2022-08-24 11:20:00	Perfluoroethylcyclohexane sulfonic acid	133201-07-7	Below LOD	<0.186	ng/L	0.186	0.972
Wisconsin State Laboratory of Hygiene	19	2022-08-24 11:20:00	Perfluoropropanesulfonic acid	423-41-6	Below LOD	<0.251	ng/L	0.251	0.972
Wisconsin State Laboratory of Hygiene	19	2022-08-24 11:20:00	Perfluorobutanesulfonamide	30334-69-1	Below LOD	<0.420	ng/L	0.42	0.972
Wisconsin State Laboratory of Hygiene	19	2022-08-24 11:20:00	Perfluorohexanesulfonamide	41997-13-1	Below LOD	<0.470	ng/L	0.47	0.972
Wisconsin State Laboratory of Hygiene	19	2022-08-24 11:20:00	6:2 fluorotelomer unsaturated carboxylic acid	70887-88-6	Below LOD	<0.280	ng/L	0.28	0.972
Wisconsin State Laboratory of Hygiene	19	2022-08-24 11:20:00	8:2 fluorotelomer unsaturated carboxylic acid	70887-84-2	Below LOD	<0.212	ng/L	0.212	0.972
Wisconsin State Laboratory of Hygiene	19	2022-08-24 11:20:00	10:2 fluorotelomer unsaturated carboxylic acid	70887-94-4	Below LOD	<0.356	ng/L	0.356	0.972
Wisconsin State Laboratory of Hygiene	19	2022-08-24 11:20:00	3:3 fluorotelomer carboxylic acid	356-02-5	Below LOD	<0.243	ng/L	0.243	0.972
Wisconsin State Laboratory of Hygiene	19	2022-08-24 11:20:00	5:3 fluorotelomer carboxylic acid	914637-49-3	Below LOD	<0.376	ng/L	0.376	0.972
Wisconsin State Laboratory of Hygiene	19	2022-08-24 11:20:00	7:3 fluorotelomer carboxylic acid	812-70-4	Below LOD	<0.428	ng/L	0.428	0.972
Wisconsin State Laboratory of Hygiene	19	2022-08-24 11:20:00	Perfluoro-n-butanesulfonic acid	375-73-5	Between LOD and LOQ	0.331	ng/L	0.225	0.972
Wisconsin State Laboratory of Hygiene	19	2022-08-24 11:20:00	Perfluoro-n-hexanesulfonic acid	355-46-4	Between LOD and LOQ	0.209	ng/L	0.138	0.972
Wisconsin State Laboratory of Hygiene	19	2022-08-24 11:20:00	Perfluoro-n-heptanesulfonic acid	375-92-8	Below LOD	<0.185	ng/L	0.185	0.972
Wisconsin State Laboratory of Hygiene	19	2022-08-24 11:20:00	Perfluoro-n-decanesulfonic acid	335-77-3	Below LOD	<0.250	ng/L	0.25	0.972
Wisconsin State Laboratory of Hygiene	19	2022-08-24 11:20:00	PERFLUORO-N-BUTANOIC ACID	375-22-4	Valid Result	1.08	ng/L	0.336	0.972
Wisconsin State Laboratory of Hygiene	19	2022-08-24 11:20:00	N-Ethyl perfluorooctanesulfonamidoethanol	1691-99-2	Below LOD	<0.206	ng/L	0.206	0.972
Wisconsin State Laboratory of Hygiene	19	2022-08-24 11:20:00	4:2 Fluorotelomer sulfonic acid	757124-72-4	Below LOD	<0.185	ng/L	0.185	0.972
Wisconsin State Laboratory of Hygiene	19	2022-08-24 11:20:00	6:2 Fluorotelomer sulfonic acid	27619-97-2	Below LOD	<0.264	ng/L	0.264	0.972
Wisconsin State Laboratory of Hygiene	19	2022-08-24 11:20:00	8:2 Fluorotelomer sulfonic acid	39108-34-4	Below LOD	<0.255	ng/L	0.255	0.972
Wisconsin State Laboratory of Hygiene	19	2022-08-24 11:20:00	10:2 Fluorotelomer sulfonic acid	120226-60-0	Below LOD	<0.199	ng/L	0.199	0.972
Wisconsin State Laboratory of Hygiene	19	2022-08-24 11:20:00	N-methyl perfluorooctanesulfonamidoacetic acid	2355-31-9	Below LOD	<0.213	ng/L	0.213	0.972
Wisconsin State Laboratory of Hygiene	19	2022-08-24 11:20:00	N-ethyl perfluorooctanesulfonamidoacetic acid	2991-50-6	Below LOD	<0.206	ng/L	0.206	0.972
Wisconsin State Laboratory of Hygiene	19	2022-08-24 11:20:00	Hexafluoropropylene oxide dimer acid	13252-13-6	Below LOD	<0.187	ng/L	0.187	0.972
Wisconsin State Laboratory of Hygiene	19	2022-08-24 11:20:00	4,8-Dioxa-3H-perfluorononanoic acid	919005-14-4	Below LOD	<0.124	ng/L	0.124	0.972
Wisconsin State Laboratory of Hygiene	19	2022-08-24 11:20:00	11-chloroeicosafluoro-3-oxaundecane-1-sulfonic acid	763051-92-9	Below LOD	<0.145	ng/L	0.145	0.972
Wisconsin State Laboratory of Hygiene	19	2022-08-24 11:20:00	9-chlorohexadecafluoro-3-oxanone-1-sulfonic acid	756426-58-1	Below LOD	<0.177	ng/L	0.177	0.972
Wisconsin State Laboratory of Hygiene	19	2022-08-24 11:20:00	Perfluoropentanesulfonic acid	2706-91-4	Below LOD	<0.132	ng/L	0.132	0.972
Wisconsin State Laboratory of Hygiene	19	2022-08-24 11:20:00	Perfluorononanesulfonic acid	68259-12-1	Below LOD	<0.177	ng/L	0.177	0.972
Wisconsin State Laboratory of Hygiene	19	2022-08-24 11:20:00	Perfluorododecanesulfonic acid	79780-39-5	Below LOD	<0.387	ng/L	0.387	0.972
Wisconsin State Laboratory of Hygiene	19	2022-08-24 11:20:00	Perfluorooctanesulfonamide	754-91-6	Below LOD	<0.151	ng/L	0.151	0.972
Wisconsin State Laboratory of Hygiene	19	2022-08-24 11:20:00	N-methyl perfluorooctanesulfonamide	31506-32-8	Below LOD	<0.972	ng/L	0.972	1.94
Wisconsin State Laboratory of Hygiene	19	2022-08-24 11:20:00	N-ethyl perfluorooctanesulfonamide	4151-50-2	Below LOD	<0.675	ng/L	0.675	1.94
Wisconsin State Laboratory of Hygiene	19	2022-08-24 11:20:00	N-Methyl perfluorooctanesulfonamidoethanol	24448-09-7	Below LOD	<0.273	ng/L	0.273	0.972
UWSP Water and Environmental Analysis Lab	19	2022-08-24 11:20:00	POTASSIUM TOTAL RECOVERABLE		Valid Result	0.725	MG/L	0.015	0.05
UWSP Water and Environmental Analysis Lab	19	2022-08-24 11:20:00	SULFUR		Valid Result	3.79	MG/L	0.02	0.07
UWSP Water and Environmental Analysis Lab	19	2022-08-24 11:20:00	CONDUCTIVITY, UMHOS/CM @ 25C		Valid Result	712	UMHOS/CM	1
UWSP Water and Environmental Analysis Lab	19	2022-08-24 11:20:00	ZINC TOTAL REC		Below LOD	ND	MG/L	0.003	0.011
UWSP Water and Environmental Analysis Lab	19	2022-08-24 11:20:00	LEAD TOTAL REC		Below LOD	ND	MG/L	0.004	0.012
UWSP Water and Environmental Analysis Lab	19	2022-08-24 11:20:00	MANGANESE, TOTAL RECOVERABLE		Below LOD	ND	MG/L	0.001	0.002
UWSP Water and Environmental Analysis Lab	19	2022-08-24 11:20:00	COPPER TOTAL		Valid Result	0.021	MG/L	0.0005	0.002
UWSP Water and Environmental Analysis Lab	19	2022-08-24 11:20:00	SODIUM TOTAL RECOVERABLE		Valid Result	6.545	MG/L	0.234	0.781
UWSP Water and Environmental Analysis Lab	19	2022-08-24 11:20:00	CHLORIDE		Valid Result	22.5	MG/L	0.5	1.5
UWSP Water and Environmental Analysis Lab	19	2022-08-24 11:20:00	ARSENIC TOTAL RECOVERABLE		Between LOD and LOQ	0.005	MG/L	0.005	0.018
UWSP Water and Environmental Analysis Lab	19	2022-08-24 11:20:00	IRON TOTAL RECOVERABLE		Between LOD and LOQ	0.006	MG/L	0.005	0.018
UWSP Water and Environmental Analysis Lab	19	2022-08-24 11:20:00	MAGNESIUM TOTAL RECOVERABLE		Valid Result	39.07	MG/L	0.007	0.024
UWSP Water and Environmental Analysis Lab	19	2022-08-24 11:20:00	PHOSPHORUS TOTAL		Between LOD and LOQ	0.009	MG/L	0.005	0.017
UWSP Water and Environmental Analysis Lab	19	2022-08-24 11:20:00	CARBON TOTAL ORGANIC		Between LOD and LOQ	0.9	MG/L	0.3	1.1
UWSP Water and Environmental Analysis Lab	19	2022-08-24 11:20:00	CALCIUM TOTAL RECOVERABLE		Valid Result	74.21	MG/L	0.02	0.067
UWSP Water and Environmental Analysis Lab	19	2022-08-24 11:20:00	NITROGEN NH3-N TOTAL		Below LOD	ND	MG/L	0.01	0.03
UWSP Water and Environmental Analysis Lab	19	2022-08-24 11:20:00	NITROGEN NO3+NO2		Valid Result	13.5	MG/L	0.1	0.3
UWSP Water and Environmental Analysis Lab	19	2022-08-24 11:20:00	PH LAB		Valid Result	7.28	SU	0.1	0.3
UWSP Water and Environmental Analysis Lab	19	2022-08-24 11:20:00	ALKALINITY TOTAL CACO3		Valid Result	296	MG/L	4
UWSP Water and Environmental Analysis Lab	19	2022-08-24 11:20:00	ALACHLOR ESA (Alachlor ethanesulfonic acid)		Below LOD	ND	UG/L	0.08
UWSP Water and Environmental Analysis Lab	19	2022-08-24 11:20:00	CAFFEINE		Below LOD	ND	NG/L	12	40
UWSP Water and Environmental Analysis Lab	19	2022-08-24 11:20:00	CARBAMAZEPINE		Below LOD	ND	NG/L	2	6.7
UWSP Water and Environmental Analysis Lab	19	2022-08-24 11:20:00	PARAXANTHINE		Below LOD	ND	NG/L	5	16.7
UWSP Water and Environmental Analysis Lab	19	2022-08-24 11:20:00	SULFAMETHOXAZOLE		Below LOD	ND	NG/L	5	16.7
UWSP Water and Environmental Analysis Lab	19	2022-08-24 11:20:00	ALACHLOR OA		Below LOD	ND	UG/L	0.08
UWSP Water and Environmental Analysis Lab	19	2022-08-24 11:20:00	METOLACHLOR ESA		Valid Result	3.13	UG/L	0.08
UWSP Water and Environmental Analysis Lab	19	2022-08-24 11:20:00	METOLACHLOR OA		Valid Result	1.05	UG/L	0.08
UWSP Water and Environmental Analysis Lab	19	2022-08-24 11:20:00	Sucralose		Below LOD	ND	NG/L	25	83.3
UWSP Water and Environmental Analysis Lab	19	2022-08-24 11:20:00	Acesulfame		Between LOD and LOQ	7.06	NG/L	5	16.7
Wisconsin State Laboratory of Hygiene	20	2022-09-01 10:57:00	Perfluoro-n-octanoic acid	335-67-1	Valid Result	4.61	ng/L	0.101	0.936
Wisconsin State Laboratory of Hygiene	20	2022-09-01 10:57:00	Perfluoro-n-octanesulfonic acid	1763-23-1	Valid Result	11.3	ng/L	0.134	0.936
Wisconsin State Laboratory of Hygiene	20	2022-09-01 10:57:00	PERFLUORO-N-PENTANOIC ACID	2706-90-3	Between LOD and LOQ	0.381	ng/L	0.14	0.936
Wisconsin State Laboratory of Hygiene	20	2022-09-01 10:57:00	PERFLUORO-N-HEXANOIC ACID	307-24-4	Between LOD and LOQ	0.551	ng/L	0.191	0.936
Wisconsin State Laboratory of Hygiene	20	2022-09-01 10:57:00	PERFLUORO-N-HEPTANOIC ACID	375-85-9	Between LOD and LOQ	0.339	ng/L	0.14	0.936
Wisconsin State Laboratory of Hygiene	20	2022-09-01 10:57:00	PERFLUORO-N-NONANOIC ACID	375-95-1	Between LOD and LOQ	0.487	ng/L	0.139	0.936
Wisconsin State Laboratory of Hygiene	20	2022-09-01 10:57:00	PERFLUORO-N-DECANOIC ACID	335-76-2	Below LOD	<0.153	ng/L	0.153	0.936
Wisconsin State Laboratory of Hygiene	20	2022-09-01 10:57:00	PERFLUORO-N-UNDECANOIC ACID	2058-94-8	Below LOD	<0.208	ng/L	0.208	0.936
Wisconsin State Laboratory of Hygiene	20	2022-09-01 10:57:00	PERFLUORO-N-DODECANOIC ACID	307-55-1	Below LOD	<0.254	ng/L	0.254	0.936
Wisconsin State Laboratory of Hygiene	20	2022-09-01 10:57:00	PERFLOURO-N-TRIDECANOIC ACID	72629-94-8	Below LOD	<0.181	ng/L	0.181	0.936
Wisconsin State Laboratory of Hygiene	20	2022-09-01 10:57:00	PERFLOURO-N-TETRADECANOIC ACID	376-06-7	Below LOD	<0.164	ng/L	0.164	0.936
Wisconsin State Laboratory of Hygiene	20	2022-09-01 10:57:00	Perfluoroethylcyclohexane sulfonic acid	133201-07-7	Below LOD	<0.179	ng/L	0.179	0.936
Wisconsin State Laboratory of Hygiene	20	2022-09-01 10:57:00	Perfluoropropanesulfonic acid	423-41-6	Below LOD	<0.242	ng/L	0.242	0.936
Wisconsin State Laboratory of Hygiene	20	2022-09-01 10:57:00	Perfluorobutanesulfonamide	30334-69-1	Between LOD and LOQ	0.44	ng/L	0.405	0.936
Wisconsin State Laboratory of Hygiene	20	2022-09-01 10:57:00	Perfluorohexanesulfonamide	41997-13-1	Below LOD	<0.453	ng/L	0.453	0.936
Wisconsin State Laboratory of Hygiene	20	2022-09-01 10:57:00	6:2 fluorotelomer unsaturated carboxylic acid	70887-88-6	Below LOD	<0.270	ng/L	0.27	0.936
Wisconsin State Laboratory of Hygiene	20	2022-09-01 10:57:00	8:2 fluorotelomer unsaturated carboxylic acid	70887-84-2	Below LOD	<0.204	ng/L	0.204	0.936
Wisconsin State Laboratory of Hygiene	20	2022-09-01 10:57:00	10:2 fluorotelomer unsaturated carboxylic acid	70887-94-4	Below LOD	<0.343	ng/L	0.343	0.936
Wisconsin State Laboratory of Hygiene	20	2022-09-01 10:57:00	3:3 fluorotelomer carboxylic acid	356-02-5	Below LOD	<0.234	ng/L	0.234	0.936
Wisconsin State Laboratory of Hygiene	20	2022-09-01 10:57:00	5:3 fluorotelomer carboxylic acid	914637-49-3	Below LOD	<0.362	ng/L	0.362	0.936
Wisconsin State Laboratory of Hygiene	20	2022-09-01 10:57:00	7:3 fluorotelomer carboxylic acid	812-70-4	Below LOD	<0.412	ng/L	0.412	0.936
Wisconsin State Laboratory of Hygiene	20	2022-09-01 10:57:00	Perfluoro-n-butanesulfonic acid	375-73-5	Valid Result	1.47	ng/L	0.216	0.936
Wisconsin State Laboratory of Hygiene	20	2022-09-01 10:57:00	Perfluoro-n-hexanesulfonic acid	355-46-4	Between LOD and LOQ	0.797	ng/L	0.133	0.936
Wisconsin State Laboratory of Hygiene	20	2022-09-01 10:57:00	Perfluoro-n-heptanesulfonic acid	375-92-8	Between LOD and LOQ	0.182	ng/L	0.178	0.936
Wisconsin State Laboratory of Hygiene	20	2022-09-01 10:57:00	Perfluoro-n-decanesulfonic acid	335-77-3	Below LOD	<0.241	ng/L	0.241	0.936
Wisconsin State Laboratory of Hygiene	20	2022-09-01 10:57:00	PERFLUORO-N-BUTANOIC ACID	375-22-4	Between LOD and LOQ	0.784	ng/L	0.324	0.936
Wisconsin State Laboratory of Hygiene	20	2022-09-01 10:57:00	N-Ethyl perfluorooctanesulfonamidoethanol	1691-99-2	Below LOD	< 0.936	ng/L	0.199	0.936
Wisconsin State Laboratory of Hygiene	20	2022-09-01 10:57:00	4:2 Fluorotelomer sulfonic acid	757124-72-4	Below LOD	<0.178	ng/L	0.178	0.936
Wisconsin State Laboratory of Hygiene	20	2022-09-01 10:57:00	6:2 Fluorotelomer sulfonic acid	27619-97-2	Below LOD	<0.255	ng/L	0.255	0.936
Wisconsin State Laboratory of Hygiene	20	2022-09-01 10:57:00	8:2 Fluorotelomer sulfonic acid	39108-34-4	Below LOD	<0.245	ng/L	0.245	0.936
Wisconsin State Laboratory of Hygiene	20	2022-09-01 10:57:00	10:2 Fluorotelomer sulfonic acid	120226-60-0	Below LOD	<0.192	ng/L	0.192	0.936
Wisconsin State Laboratory of Hygiene	20	2022-09-01 10:57:00	N-methyl perfluorooctanesulfonamidoacetic acid	2355-31-9	Below LOD	<0.205	ng/L	0.205	0.936
Wisconsin State Laboratory of Hygiene	20	2022-09-01 10:57:00	N-ethyl perfluorooctanesulfonamidoacetic acid	2991-50-6	Below LOD	<0.199	ng/L	0.199	0.936
Wisconsin State Laboratory of Hygiene	20	2022-09-01 10:57:00	Hexafluoropropylene oxide dimer acid	13252-13-6	Below LOD	<0.180	ng/L	0.18	0.936
Wisconsin State Laboratory of Hygiene	20	2022-09-01 10:57:00	4,8-Dioxa-3H-perfluorononanoic acid	919005-14-4	Below LOD	<0.120	ng/L	0.12	0.936
Wisconsin State Laboratory of Hygiene	20	2022-09-01 10:57:00	11-chloroeicosafluoro-3-oxaundecane-1-sulfonic acid	763051-92-9	Below LOD	<0.140	ng/L	0.14	0.936
Wisconsin State Laboratory of Hygiene	20	2022-09-01 10:57:00	9-chlorohexadecafluoro-3-oxanone-1-sulfonic acid	756426-58-1	Below LOD	<0.170	ng/L	0.17	0.936
Wisconsin State Laboratory of Hygiene	20	2022-09-01 10:57:00	Perfluoropentanesulfonic acid	2706-91-4	Below LOD	<0.127	ng/L	0.127	0.936
Wisconsin State Laboratory of Hygiene	20	2022-09-01 10:57:00	Perfluorononanesulfonic acid	68259-12-1	Below LOD	<0.170	ng/L	0.17	0.936
Wisconsin State Laboratory of Hygiene	20	2022-09-01 10:57:00	Perfluorododecanesulfonic acid	79780-39-5	Below LOD	<0.373	ng/L	0.373	0.936
Wisconsin State Laboratory of Hygiene	20	2022-09-01 10:57:00	Perfluorooctanesulfonamide	754-91-6	Below LOD	<0.145	ng/L	0.145	0.936
Wisconsin State Laboratory of Hygiene	20	2022-09-01 10:57:00	N-methyl perfluorooctanesulfonamide	31506-32-8	Below LOD	<0.936	ng/L	0.936	1.87
Wisconsin State Laboratory of Hygiene	20	2022-09-01 10:57:00	N-ethyl perfluorooctanesulfonamide	4151-50-2	Below LOD	<0.650	ng/L	0.65	1.87
Wisconsin State Laboratory of Hygiene	20	2022-09-01 10:57:00	N-Methyl perfluorooctanesulfonamidoethanol	24448-09-7	Below LOD	<0.263	ng/L	0.263	0.936
UWSP Water and Environmental Analysis Lab	20	2022-09-01 10:57:00	POTASSIUM TOTAL RECOVERABLE		Valid Result	3.059	MG/L	0.015	0.05
UWSP Water and Environmental Analysis Lab	20	2022-09-01 10:57:00	SULFUR		Valid Result	1.14	MG/L	0.02	0.07
UWSP Water and Environmental Analysis Lab	20	2022-09-01 10:57:00	CONDUCTIVITY, UMHOS/CM @ 25C		Valid Result	679	UMHOS/CM	1
UWSP Water and Environmental Analysis Lab	20	2022-09-01 10:57:00	ZINC TOTAL REC		Valid Result	0.018	MG/L	0.003	0.011
UWSP Water and Environmental Analysis Lab	20	2022-09-01 10:57:00	LEAD TOTAL REC		Below LOD	ND	MG/L	0.004	0.012
UWSP Water and Environmental Analysis Lab	20	2022-09-01 10:57:00	MANGANESE, TOTAL RECOVERABLE		Valid Result	0.4	MG/L	0.001	0.002
UWSP Water and Environmental Analysis Lab	20	2022-09-01 10:57:00	COPPER TOTAL		Valid Result	0.003	MG/L	0.0005	0.002
UWSP Water and Environmental Analysis Lab	20	2022-09-01 10:57:00	SODIUM TOTAL RECOVERABLE		Valid Result	67.01	MG/L	0.234	0.781
UWSP Water and Environmental Analysis Lab	20	2022-09-01 10:57:00	CHLORIDE		Valid Result	85.7	MG/L	0.5	1.5
UWSP Water and Environmental Analysis Lab	20	2022-09-01 10:57:00	ARSENIC TOTAL RECOVERABLE		Below LOD	ND	MG/L	0.005	0.018
UWSP Water and Environmental Analysis Lab	20	2022-09-01 10:57:00	IRON TOTAL RECOVERABLE		Valid Result	1.409	MG/L	0.005	0.018
UWSP Water and Environmental Analysis Lab	20	2022-09-01 10:57:00	MAGNESIUM TOTAL RECOVERABLE		Valid Result	19.56	MG/L	0.007	0.024
UWSP Water and Environmental Analysis Lab	20	2022-09-01 10:57:00	PHOSPHORUS TOTAL		Between LOD and LOQ	0.01	MG/L	0.005	0.017
UWSP Water and Environmental Analysis Lab	20	2022-09-01 10:57:00	CARBON TOTAL ORGANIC		Valid Result	1.7	MG/L	0.3	1.1
UWSP Water and Environmental Analysis Lab	20	2022-09-01 10:57:00	CALCIUM TOTAL RECOVERABLE		Valid Result	44	MG/L	0.02	0.067
UWSP Water and Environmental Analysis Lab	20	2022-09-01 10:57:00	NITROGEN NH3-N TOTAL		Valid Result	0.23	MG/L	0.01	0.03
UWSP Water and Environmental Analysis Lab	20	2022-09-01 10:57:00	NITROGEN NO3+NO2		Below LOD	ND	MG/L	0.1	0.3
UWSP Water and Environmental Analysis Lab	20	2022-09-01 10:57:00	PH LAB		Valid Result	7.73	SU	0.1	0.3
UWSP Water and Environmental Analysis Lab	20	2022-09-01 10:57:00	ALKALINITY TOTAL CACO3		Valid Result	216	MG/L	4
UWSP Water and Environmental Analysis Lab	20	2022-09-01 10:57:00	ALACHLOR ESA (Alachlor ethanesulfonic acid)		Below LOD	ND	UG/L	0.08
UWSP Water and Environmental Analysis Lab	20	2022-09-01 10:57:00	CAFFEINE		Between LOD and LOQ	12.7	NG/L	12	40
UWSP Water and Environmental Analysis Lab	20	2022-09-01 10:57:00	CARBAMAZEPINE		Valid Result	27	NG/L	2	6.7
UWSP Water and Environmental Analysis Lab	20	2022-09-01 10:57:00	PARAXANTHINE		Below LOD	ND	NG/L	5	16.7
UWSP Water and Environmental Analysis Lab	20	2022-09-01 10:57:00	SULFAMETHOXAZOLE		Below LOD	ND	NG/L	5	16.7
UWSP Water and Environmental Analysis Lab	20	2022-09-01 10:57:00	ALACHLOR OA		Below LOD	ND	UG/L	0.08
UWSP Water and Environmental Analysis Lab	20	2022-09-01 10:57:00	METOLACHLOR ESA		Below LOD	ND	UG/L	0.08
UWSP Water and Environmental Analysis Lab	20	2022-09-01 10:57:00	METOLACHLOR OA		Below LOD	ND	UG/L	0.08
UWSP Water and Environmental Analysis Lab	20	2022-09-01 10:57:00	Sucralose		Valid Result	4140	NG/L	125	417
UWSP Water and Environmental Analysis Lab	20	2022-09-01 10:57:00	Acesulfame		Valid Result	1590	NG/L	25	83.5
Wisconsin State Laboratory of Hygiene	21	2022-06-23 09:37:00	Perfluoro-n-octanoic acid	335-67-1	Below LOD	<0.100	ng/L	0.1	0.93
Wisconsin State Laboratory of Hygiene	21	2022-06-23 09:37:00	Perfluoro-n-octanesulfonic acid	1763-23-1	Below LOD	<0.133	ng/L	0.133	0.93
Wisconsin State Laboratory of Hygiene	21	2022-06-23 09:37:00	PERFLUORO-N-PENTANOIC ACID	2706-90-3	Below LOD	<0.140	ng/L	0.14	0.93
Wisconsin State Laboratory of Hygiene	21	2022-06-23 09:37:00	PERFLUORO-N-HEXANOIC ACID	307-24-4	Below LOD	<0.190	ng/L	0.19	0.93
Wisconsin State Laboratory of Hygiene	21	2022-06-23 09:37:00	PERFLUORO-N-HEPTANOIC ACID	375-85-9	Below LOD	<0.140	ng/L	0.14	0.93
Wisconsin State Laboratory of Hygiene	21	2022-06-23 09:37:00	PERFLUORO-N-NONANOIC ACID	375-95-1	Below LOD	<0.138	ng/L	0.138	0.93
Wisconsin State Laboratory of Hygiene	21	2022-06-23 09:37:00	PERFLUORO-N-DECANOIC ACID	335-76-2	Below LOD	<0.152	ng/L	0.152	0.93
Wisconsin State Laboratory of Hygiene	21	2022-06-23 09:37:00	PERFLUORO-N-UNDECANOIC ACID	2058-94-8	Below LOD	<0.206	ng/L	0.206	0.93
Wisconsin State Laboratory of Hygiene	21	2022-06-23 09:37:00	PERFLUORO-N-DODECANOIC ACID	307-55-1	Below LOD	<0.252	ng/L	0.252	0.93
Wisconsin State Laboratory of Hygiene	21	2022-06-23 09:37:00	PERFLOURO-N-TRIDECANOIC ACID	72629-94-8	Below LOD	<0.180	ng/L	0.18	0.93
Wisconsin State Laboratory of Hygiene	21	2022-06-23 09:37:00	PERFLOURO-N-TETRADECANOIC ACID	376-06-7	Below LOD	<0.163	ng/L	0.163	0.93
Wisconsin State Laboratory of Hygiene	21	2022-06-23 09:37:00	Perfluoroethylcyclohexane sulfonic acid	133201-07-7	Below LOD	<0.178	ng/L	0.178	0.93
Wisconsin State Laboratory of Hygiene	21	2022-06-23 09:37:00	Perfluoropropanesulfonic acid	423-41-6	Below LOD	<0.240	ng/L	0.24	0.93
Wisconsin State Laboratory of Hygiene	21	2022-06-23 09:37:00	Perfluorobutanesulfonamide	30334-69-1	Below LOD	<0.402	ng/L	0.402	0.93
Wisconsin State Laboratory of Hygiene	21	2022-06-23 09:37:00	Perfluorohexanesulfonamide	41997-13-1	Below LOD	<0.450	ng/L	0.45	0.93
Wisconsin State Laboratory of Hygiene	21	2022-06-23 09:37:00	6:2 fluorotelomer unsaturated carboxylic acid	70887-88-6	Below LOD	<0.268	ng/L	0.268	0.93
Wisconsin State Laboratory of Hygiene	21	2022-06-23 09:37:00	8:2 fluorotelomer unsaturated carboxylic acid	70887-84-2	Below LOD	<0.203	ng/L	0.203	0.93
Wisconsin State Laboratory of Hygiene	21	2022-06-23 09:37:00	10:2 fluorotelomer unsaturated carboxylic acid	70887-94-4	Below LOD	<0.340	ng/L	0.34	0.93
Wisconsin State Laboratory of Hygiene	21	2022-06-23 09:37:00	3:3 fluorotelomer carboxylic acid	356-02-5	Below LOD	<0.233	ng/L	0.233	0.93
Wisconsin State Laboratory of Hygiene	21	2022-06-23 09:37:00	5:3 fluorotelomer carboxylic acid	914637-49-3	Below LOD	<0.360	ng/L	0.36	0.93
Wisconsin State Laboratory of Hygiene	21	2022-06-23 09:37:00	7:3 fluorotelomer carboxylic acid	812-70-4	Below LOD	<0.409	ng/L	0.409	0.93
Wisconsin State Laboratory of Hygiene	21	2022-06-23 09:37:00	Perfluoro-n-butanesulfonic acid	375-73-5	Below LOD	<0.215	ng/L	0.215	0.93
Wisconsin State Laboratory of Hygiene	21	2022-06-23 09:37:00	Perfluoro-n-hexanesulfonic acid	355-46-4	Below LOD	<0.132	ng/L	0.132	0.93
Wisconsin State Laboratory of Hygiene	21	2022-06-23 09:37:00	Perfluoro-n-heptanesulfonic acid	375-92-8	Below LOD	<0.177	ng/L	0.177	0.93
Wisconsin State Laboratory of Hygiene	21	2022-06-23 09:37:00	Perfluoro-n-decanesulfonic acid	335-77-3	Below LOD	<0.239	ng/L	0.239	0.93
Wisconsin State Laboratory of Hygiene	21	2022-06-23 09:37:00	PERFLUORO-N-BUTANOIC ACID	375-22-4	Below LOD	<0.322	ng/L	0.322	0.93
Wisconsin State Laboratory of Hygiene	21	2022-06-23 09:37:00	N-Ethyl perfluorooctanesulfonamidoethanol	1691-99-2	Below LOD	<0.197	ng/L	0.197	0.93
Wisconsin State Laboratory of Hygiene	21	2022-06-23 09:37:00	4:2 Fluorotelomer sulfonic acid	757124-72-4	Below LOD	<0.177	ng/L	0.177	0.93
Wisconsin State Laboratory of Hygiene	21	2022-06-23 09:37:00	6:2 Fluorotelomer sulfonic acid	27619-97-2	Below LOD	<0.253	ng/L	0.253	0.93
Wisconsin State Laboratory of Hygiene	21	2022-06-23 09:37:00	8:2 Fluorotelomer sulfonic acid	39108-34-4	Below LOD	<0.244	ng/L	0.244	0.93
Wisconsin State Laboratory of Hygiene	21	2022-06-23 09:37:00	10:2 Fluorotelomer sulfonic acid	120226-60-0	Below LOD	<0.191	ng/L	0.191	0.93
Wisconsin State Laboratory of Hygiene	21	2022-06-23 09:37:00	N-methyl perfluorooctanesulfonamidoacetic acid	2355-31-9	Below LOD	<0.204	ng/L	0.204	0.93
Wisconsin State Laboratory of Hygiene	21	2022-06-23 09:37:00	N-ethyl perfluorooctanesulfonamidoacetic acid	2991-50-6	Below LOD	<0.197	ng/L	0.197	0.93
Wisconsin State Laboratory of Hygiene	21	2022-06-23 09:37:00	Hexafluoropropylene oxide dimer acid	13252-13-6	Below LOD	<0.179	ng/L	0.179	0.93
Wisconsin State Laboratory of Hygiene	21	2022-06-23 09:37:00	4,8-Dioxa-3H-perfluorononanoic acid	919005-14-4	Below LOD	<0.119	ng/L	0.119	0.93
Wisconsin State Laboratory of Hygiene	21	2022-06-23 09:37:00	11-chloroeicosafluoro-3-oxaundecane-1-sulfonic acid	763051-92-9	Below LOD	<0.139	ng/L	0.139	0.93
Wisconsin State Laboratory of Hygiene	21	2022-06-23 09:37:00	9-chlorohexadecafluoro-3-oxanone-1-sulfonic acid	756426-58-1	Below LOD	<0.169	ng/L	0.169	0.93
Wisconsin State Laboratory of Hygiene	21	2022-06-23 09:37:00	Perfluoropentanesulfonic acid	2706-91-4	Below LOD	<0.126	ng/L	0.126	0.93
Wisconsin State Laboratory of Hygiene	21	2022-06-23 09:37:00	Perfluorononanesulfonic acid	68259-12-1	Below LOD	<0.169	ng/L	0.169	0.93
Wisconsin State Laboratory of Hygiene	21	2022-06-23 09:37:00	Perfluorododecanesulfonic acid	79780-39-5	Below LOD	<0.370	ng/L	0.37	0.93
Wisconsin State Laboratory of Hygiene	21	2022-06-23 09:37:00	Perfluorooctanesulfonamide	754-91-6	Below LOD	<0.144	ng/L	0.144	0.93
Wisconsin State Laboratory of Hygiene	21	2022-06-23 09:37:00	N-methyl perfluorooctanesulfonamide	31506-32-8	Below LOD	<0.930	ng/L	0.93	1.86
Wisconsin State Laboratory of Hygiene	21	2022-06-23 09:37:00	N-ethyl perfluorooctanesulfonamide	4151-50-2	Below LOD	<0.645	ng/L	0.645	1.86
Wisconsin State Laboratory of Hygiene	21	2022-06-23 09:37:00	N-Methyl perfluorooctanesulfonamidoethanol	24448-09-7	Below LOD	<0.261	ng/L	0.261	0.93
UWSP Water and Environmental Analysis Lab	21	2022-06-23 09:39:00	POTASSIUM TOTAL RECOVERABLE		Valid Result	0.496	MG/L	0.015	0.05
UWSP Water and Environmental Analysis Lab	21	2022-06-23 09:39:00	SULFUR		Valid Result	4.05	MG/L	0.02	0.07
UWSP Water and Environmental Analysis Lab	21	2022-06-23 09:39:00	CONDUCTIVITY, UMHOS/CM @ 25C		Valid Result	175	UMHOS/CM	1
UWSP Water and Environmental Analysis Lab	21	2022-06-23 09:39:00	ZINC TOTAL REC		Below LOD	ND	MG/L	0.003	0.011
UWSP Water and Environmental Analysis Lab	21	2022-06-23 09:39:00	LEAD TOTAL REC		Below LOD	ND	MG/L	0.004	0.012
UWSP Water and Environmental Analysis Lab	21	2022-06-23 09:39:00	MANGANESE, TOTAL RECOVERABLE		Below LOD	ND	MG/L	0.001	0.002
UWSP Water and Environmental Analysis Lab	21	2022-06-23 09:39:00	COPPER TOTAL		Between LOD and LOQ	0.001	MG/L	0.0005	0.002
UWSP Water and Environmental Analysis Lab	21	2022-06-23 09:39:00	SODIUM TOTAL RECOVERABLE		Valid Result	2.256	MG/L	0.234	0.781
UWSP Water and Environmental Analysis Lab	21	2022-06-23 09:39:00	CHLORIDE		Valid Result	3.6	MG/L	0.5	1.5
UWSP Water and Environmental Analysis Lab	21	2022-06-23 09:39:00	ARSENIC TOTAL RECOVERABLE		Below LOD	ND	MG/L	0.005	0.018
UWSP Water and Environmental Analysis Lab	21	2022-06-23 09:39:00	IRON TOTAL RECOVERABLE		Between LOD and LOQ	0.006	MG/L	0.005	0.018
UWSP Water and Environmental Analysis Lab	21	2022-06-23 09:39:00	MAGNESIUM TOTAL RECOVERABLE		Valid Result	8.258	MG/L	0.007	0.024
UWSP Water and Environmental Analysis Lab	21	2022-06-23 09:39:00	PHOSPHORUS TOTAL		Valid Result	0.082	MG/L	0.005	0.017
UWSP Water and Environmental Analysis Lab	21	2022-06-23 09:39:00	CARBON TOTAL ORGANIC		Between LOD and LOQ	0.9	MG/L	0.3	1.1
UWSP Water and Environmental Analysis Lab	21	2022-06-23 09:39:00	CALCIUM TOTAL RECOVERABLE		Valid Result	18.1	MG/L	0.02	0.067
UWSP Water and Environmental Analysis Lab	21	2022-06-23 09:39:00	NITROGEN NH3-N TOTAL		Below LOD	ND	MG/L	0.01	0.03
UWSP Water and Environmental Analysis Lab	21	2022-06-23 09:39:00	NITROGEN NO3+NO2		Between LOD and LOQ	0.3	MG/L	0.1	0.3
UWSP Water and Environmental Analysis Lab	21	2022-06-23 09:39:00	PH LAB		Valid Result	6.84	SU	0.1	0.3
UWSP Water and Environmental Analysis Lab	21	2022-06-23 09:39:00	ALKALINITY TOTAL CACO3		Valid Result	71	MG/L	4
UWSP Water and Environmental Analysis Lab	21	2022-06-23 09:39:00	ALACHLOR ESA (Alachlor ethanesulfonic acid)		Below LOD	ND	UG/L	0.08
UWSP Water and Environmental Analysis Lab	21	2022-06-23 09:39:00	CAFFEINE		Below LOD	ND	NG/L	12	40
UWSP Water and Environmental Analysis Lab	21	2022-06-23 09:39:00	CARBAMAZEPINE		Below LOD	ND	NG/L	2	6.7
UWSP Water and Environmental Analysis Lab	21	2022-06-23 09:39:00	PARAXANTHINE		Below LOD	ND	NG/L	5	16.7
UWSP Water and Environmental Analysis Lab	21	2022-06-23 09:39:00	SULFAMETHOXAZOLE		Below LOD	ND	NG/L	5	16.7
UWSP Water and Environmental Analysis Lab	21	2022-06-23 09:39:00	ALACHLOR OA		Below LOD	ND	UG/L	0.08
UWSP Water and Environmental Analysis Lab	21	2022-06-23 09:39:00	METOLACHLOR ESA		Below LOD	ND	UG/L	0.08
UWSP Water and Environmental Analysis Lab	21	2022-06-23 09:39:00	METOLACHLOR OA		Below LOD	ND	UG/L	0.08
UWSP Water and Environmental Analysis Lab	21	2022-06-23 09:39:00	Sucralose		Below LOD	ND	NG/L	25	83.3
UWSP Water and Environmental Analysis Lab	21	2022-06-23 09:39:00	Acesulfame		Between LOD and LOQ	12.1	NG/L	5	16.7
Wisconsin State Laboratory of Hygiene	22	2022-07-12 10:47:00	Perfluoro-n-octanoic acid	335-67-1	Between LOD and LOQ	0.46	ng/L	0.105	0.974
Wisconsin State Laboratory of Hygiene	22	2022-07-12 10:47:00	Perfluoro-n-octanesulfonic acid	1763-23-1	Between LOD and LOQ	0.652	ng/L	0.139	0.974
Wisconsin State Laboratory of Hygiene	22	2022-07-12 10:47:00	PERFLUORO-N-PENTANOIC ACID	2706-90-3	Between LOD and LOQ	0.263	ng/L	0.146	0.974
Wisconsin State Laboratory of Hygiene	22	2022-07-12 10:47:00	PERFLUORO-N-HEXANOIC ACID	307-24-4	Between LOD and LOQ	0.241	ng/L	0.199	0.974
Wisconsin State Laboratory of Hygiene	22	2022-07-12 10:47:00	PERFLUORO-N-HEPTANOIC ACID	375-85-9	Below LOD	<0.146	ng/L	0.146	0.974
Wisconsin State Laboratory of Hygiene	22	2022-07-12 10:47:00	PERFLUORO-N-NONANOIC ACID	375-95-1	Below LOD	<0.144	ng/L	0.144	0.974
Wisconsin State Laboratory of Hygiene	22	2022-07-12 10:47:00	PERFLUORO-N-DECANOIC ACID	335-76-2	Below LOD	<0.159	ng/L	0.159	0.974
Wisconsin State Laboratory of Hygiene	22	2022-07-12 10:47:00	PERFLUORO-N-UNDECANOIC ACID	2058-94-8	Below LOD	<0.216	ng/L	0.216	0.974
Wisconsin State Laboratory of Hygiene	22	2022-07-12 10:47:00	PERFLUORO-N-DODECANOIC ACID	307-55-1	Below LOD	<0.264	ng/L	0.264	0.974
Wisconsin State Laboratory of Hygiene	22	2022-07-12 10:47:00	PERFLOURO-N-TRIDECANOIC ACID	72629-94-8	Below LOD	<0.188	ng/L	0.188	0.974
Wisconsin State Laboratory of Hygiene	22	2022-07-12 10:47:00	PERFLOURO-N-TETRADECANOIC ACID	376-06-7	Below LOD	<0.170	ng/L	0.17	0.974
Wisconsin State Laboratory of Hygiene	22	2022-07-12 10:47:00	Perfluoroethylcyclohexane sulfonic acid	133201-07-7	Below LOD	<0.186	ng/L	0.186	0.974
Wisconsin State Laboratory of Hygiene	22	2022-07-12 10:47:00	Perfluoropropanesulfonic acid	423-41-6	Below LOD	<0.251	ng/L	0.251	0.974
Wisconsin State Laboratory of Hygiene	22	2022-07-12 10:47:00	Perfluorobutanesulfonamide	30334-69-1	Below LOD	<0.421	ng/L	0.421	0.974
Wisconsin State Laboratory of Hygiene	22	2022-07-12 10:47:00	Perfluorohexanesulfonamide	41997-13-1	Below LOD	<0.471	ng/L	0.471	0.974
Wisconsin State Laboratory of Hygiene	22	2022-07-12 10:47:00	6:2 fluorotelomer unsaturated carboxylic acid	70887-88-6	Below LOD	<0.280	ng/L	0.28	0.974
Wisconsin State Laboratory of Hygiene	22	2022-07-12 10:47:00	8:2 fluorotelomer unsaturated carboxylic acid	70887-84-2	Below LOD	<0.212	ng/L	0.212	0.974
Wisconsin State Laboratory of Hygiene	22	2022-07-12 10:47:00	10:2 fluorotelomer unsaturated carboxylic acid	70887-94-4	Below LOD	<0.356	ng/L	0.356	0.974
Wisconsin State Laboratory of Hygiene	22	2022-07-12 10:47:00	3:3 fluorotelomer carboxylic acid	356-02-5	Below LOD	<0.243	ng/L	0.243	0.974
Wisconsin State Laboratory of Hygiene	22	2022-07-12 10:47:00	5:3 fluorotelomer carboxylic acid	914637-49-3	Below LOD	<0.377	ng/L	0.377	0.974
Wisconsin State Laboratory of Hygiene	22	2022-07-12 10:47:00	7:3 fluorotelomer carboxylic acid	812-70-4	Below LOD	<0.428	ng/L	0.428	0.974
Wisconsin State Laboratory of Hygiene	22	2022-07-12 10:47:00	Perfluoro-n-butanesulfonic acid	375-73-5	Valid Result	1.57	ng/L	0.225	0.974
Wisconsin State Laboratory of Hygiene	22	2022-07-12 10:47:00	Perfluoro-n-hexanesulfonic acid	355-46-4	Between LOD and LOQ	0.843	ng/L	0.138	0.974
Wisconsin State Laboratory of Hygiene	22	2022-07-12 10:47:00	Perfluoro-n-heptanesulfonic acid	375-92-8	Below LOD	<0.185	ng/L	0.185	0.974
Wisconsin State Laboratory of Hygiene	22	2022-07-12 10:47:00	Perfluoro-n-decanesulfonic acid	335-77-3	Below LOD	<0.250	ng/L	0.25	0.974
Wisconsin State Laboratory of Hygiene	22	2022-07-12 10:47:00	PERFLUORO-N-BUTANOIC ACID	375-22-4	Valid Result	1.86	ng/L	0.337	0.974
Wisconsin State Laboratory of Hygiene	22	2022-07-12 10:47:00	N-Ethyl perfluorooctanesulfonamidoethanol	1691-99-2	Below LOD	<0.206	ng/L	0.206	0.974
Wisconsin State Laboratory of Hygiene	22	2022-07-12 10:47:00	4:2 Fluorotelomer sulfonic acid	757124-72-4	Below LOD	<0.185	ng/L	0.185	0.974
Wisconsin State Laboratory of Hygiene	22	2022-07-12 10:47:00	6:2 Fluorotelomer sulfonic acid	27619-97-2	Below LOD	<0.265	ng/L	0.265	0.974
Wisconsin State Laboratory of Hygiene	22	2022-07-12 10:47:00	8:2 Fluorotelomer sulfonic acid	39108-34-4	Below LOD	<0.255	ng/L	0.255	0.974
Wisconsin State Laboratory of Hygiene	22	2022-07-12 10:47:00	10:2 Fluorotelomer sulfonic acid	120226-60-0	Below LOD	<0.200	ng/L	0.2	0.974
Wisconsin State Laboratory of Hygiene	22	2022-07-12 10:47:00	N-methyl perfluorooctanesulfonamidoacetic acid	2355-31-9	Below LOD	<0.213	ng/L	0.213	0.974
Wisconsin State Laboratory of Hygiene	22	2022-07-12 10:47:00	N-ethyl perfluorooctanesulfonamidoacetic acid	2991-50-6	Below LOD	<0.206	ng/L	0.206	0.974
Wisconsin State Laboratory of Hygiene	22	2022-07-12 10:47:00	Hexafluoropropylene oxide dimer acid	13252-13-6	Below LOD	<0.187	ng/L	0.187	0.974
Wisconsin State Laboratory of Hygiene	22	2022-07-12 10:47:00	4,8-Dioxa-3H-perfluorononanoic acid	919005-14-4	Below LOD	<0.125	ng/L	0.125	0.974
Wisconsin State Laboratory of Hygiene	22	2022-07-12 10:47:00	11-chloroeicosafluoro-3-oxaundecane-1-sulfonic acid	763051-92-9	Below LOD	<0.145	ng/L	0.145	0.974
Wisconsin State Laboratory of Hygiene	22	2022-07-12 10:47:00	9-chlorohexadecafluoro-3-oxanone-1-sulfonic acid	756426-58-1	Below LOD	<0.177	ng/L	0.177	0.974
Wisconsin State Laboratory of Hygiene	22	2022-07-12 10:47:00	Perfluoropentanesulfonic acid	2706-91-4	Below LOD	<0.132	ng/L	0.132	0.974
Wisconsin State Laboratory of Hygiene	22	2022-07-12 10:47:00	Perfluorononanesulfonic acid	68259-12-1	Below LOD	<0.177	ng/L	0.177	0.974
Wisconsin State Laboratory of Hygiene	22	2022-07-12 10:47:00	Perfluorododecanesulfonic acid	79780-39-5	Below LOD	<0.388	ng/L	0.388	0.974
Wisconsin State Laboratory of Hygiene	22	2022-07-12 10:47:00	Perfluorooctanesulfonamide	754-91-6	Below LOD	<0.151	ng/L	0.151	0.974
Wisconsin State Laboratory of Hygiene	22	2022-07-12 10:47:00	N-methyl perfluorooctanesulfonamide	31506-32-8	Below LOD	<0.974	ng/L	0.974	1.95
Wisconsin State Laboratory of Hygiene	22	2022-07-12 10:47:00	N-ethyl perfluorooctanesulfonamide	4151-50-2	Below LOD	<0.676	ng/L	0.676	1.95
Wisconsin State Laboratory of Hygiene	22	2022-07-12 10:47:00	N-Methyl perfluorooctanesulfonamidoethanol	24448-09-7	Below LOD	<0.274	ng/L	0.274	0.974
UWSP Water and Environmental Analysis Lab	22	2022-07-12 10:47:00	POTASSIUM TOTAL RECOVERABLE		Valid Result	1.25	MG/L	0.015	0.05
UWSP Water and Environmental Analysis Lab	22	2022-07-12 10:47:00	SULFUR		Valid Result	4.26	MG/L	0.02	0.07
UWSP Water and Environmental Analysis Lab	22	2022-07-12 10:47:00	CONDUCTIVITY, UMHOS/CM @ 25C		Valid Result	713	UMHOS/CM	1
UWSP Water and Environmental Analysis Lab	22	2022-07-12 10:47:00	ZINC TOTAL REC		Below LOD	ND	MG/L	0.003	0.011
UWSP Water and Environmental Analysis Lab	22	2022-07-12 10:47:00	LEAD TOTAL REC		Below LOD	ND	MG/L	0.004	0.012
UWSP Water and Environmental Analysis Lab	22	2022-07-12 10:47:00	MANGANESE, TOTAL RECOVERABLE		Below LOD	ND	MG/L	0.001	0.002
UWSP Water and Environmental Analysis Lab	22	2022-07-12 10:47:00	COPPER TOTAL		Valid Result	0.009	MG/L	0.0005	0.002
UWSP Water and Environmental Analysis Lab	22	2022-07-12 10:47:00	SODIUM TOTAL RECOVERABLE		Valid Result	23.63	MG/L	0.234	0.781
UWSP Water and Environmental Analysis Lab	22	2022-07-12 10:47:00	CHLORIDE		Valid Result	34.8	MG/L	0.5	1.5
UWSP Water and Environmental Analysis Lab	22	2022-07-12 10:47:00	ARSENIC TOTAL RECOVERABLE		Below LOD	ND	MG/L	0.005	0.018
UWSP Water and Environmental Analysis Lab	22	2022-07-12 10:47:00	IRON TOTAL RECOVERABLE		Below LOD	ND	MG/L	0.005	0.018
UWSP Water and Environmental Analysis Lab	22	2022-07-12 10:47:00	MAGNESIUM TOTAL RECOVERABLE		Valid Result	35.64	MG/L	0.007	0.024
UWSP Water and Environmental Analysis Lab	22	2022-07-12 10:47:00	PHOSPHORUS TOTAL		Between LOD and LOQ	0.009	MG/L	0.005	0.017
UWSP Water and Environmental Analysis Lab	22	2022-07-12 10:47:00	CARBON TOTAL ORGANIC		Valid Result	1.3	MG/L	0.3	1.1
UWSP Water and Environmental Analysis Lab	22	2022-07-12 10:47:00	CALCIUM TOTAL RECOVERABLE		Valid Result	76.13	MG/L	0.02	0.067
UWSP Water and Environmental Analysis Lab	22	2022-07-12 10:47:00	NITROGEN NH3-N TOTAL		Below LOD	ND	MG/L	0.01	0.03
UWSP Water and Environmental Analysis Lab	22	2022-07-12 10:47:00	NITROGEN NO3+NO2		Valid Result	1.1	MG/L	0.1	0.3
UWSP Water and Environmental Analysis Lab	22	2022-07-12 10:47:00	PH LAB		Valid Result	8.26	SU	0.1	0.3
UWSP Water and Environmental Analysis Lab	22	2022-07-12 10:47:00	ALKALINITY TOTAL CACO3		Valid Result	345	MG/L	4
UWSP Water and Environmental Analysis Lab	22	2022-07-12 10:47:00	ALACHLOR ESA (Alachlor ethanesulfonic acid)		Below LOD	ND	UG/L	0.08
UWSP Water and Environmental Analysis Lab	22	2022-07-12 10:47:00	CAFFEINE		Between LOD and LOQ	15.1	NG/L	12	40
UWSP Water and Environmental Analysis Lab	22	2022-07-12 10:47:00	CARBAMAZEPINE		Below LOD	ND	NG/L	2	6.7
UWSP Water and Environmental Analysis Lab	22	2022-07-12 10:47:00	PARAXANTHINE		Below LOD	ND	NG/L	5	16.7
UWSP Water and Environmental Analysis Lab	22	2022-07-12 10:47:00	SULFAMETHOXAZOLE		Below LOD	ND	NG/L	5	16.7
UWSP Water and Environmental Analysis Lab	22	2022-07-12 10:47:00	ALACHLOR OA		Below LOD	ND	UG/L	0.08
UWSP Water and Environmental Analysis Lab	22	2022-07-12 10:47:00	METOLACHLOR ESA		Below LOD	ND	UG/L	0.08
UWSP Water and Environmental Analysis Lab	22	2022-07-12 10:47:00	METOLACHLOR OA		Below LOD	ND	UG/L	0.08
UWSP Water and Environmental Analysis Lab	22	2022-07-12 10:47:00	Sucralose		Valid Result	262	NG/L	25	83.3
UWSP Water and Environmental Analysis Lab	22	2022-07-12 10:47:00	Acesulfame		Valid Result	21.4	NG/L	5	16.7
Wisconsin State Laboratory of Hygiene	23	2022-08-11 12:24:00	Perfluoro-n-octanoic acid	335-67-1	Below LOD	<0.103	ng/L	0.103	0.958
Wisconsin State Laboratory of Hygiene	23	2022-08-11 12:24:00	Perfluoro-n-octanesulfonic acid	1763-23-1	Below LOD	<0.137	ng/L	0.137	0.958
Wisconsin State Laboratory of Hygiene	23	2022-08-11 12:24:00	PERFLUORO-N-PENTANOIC ACID	2706-90-3	Below LOD	<0.144	ng/L	0.144	0.958
Wisconsin State Laboratory of Hygiene	23	2022-08-11 12:24:00	PERFLUORO-N-HEXANOIC ACID	307-24-4	Below LOD	<0.195	ng/L	0.195	0.958
Wisconsin State Laboratory of Hygiene	23	2022-08-11 12:24:00	PERFLUORO-N-HEPTANOIC ACID	375-85-9	Below LOD	<0.144	ng/L	0.144	0.958
Wisconsin State Laboratory of Hygiene	23	2022-08-11 12:24:00	PERFLUORO-N-NONANOIC ACID	375-95-1	Below LOD	<0.142	ng/L	0.142	0.958
Wisconsin State Laboratory of Hygiene	23	2022-08-11 12:24:00	PERFLUORO-N-DECANOIC ACID	335-76-2	Below LOD	<0.156	ng/L	0.156	0.958
Wisconsin State Laboratory of Hygiene	23	2022-08-11 12:24:00	PERFLUORO-N-UNDECANOIC ACID	2058-94-8	Below LOD	<0.213	ng/L	0.213	0.958
Wisconsin State Laboratory of Hygiene	23	2022-08-11 12:24:00	PERFLUORO-N-DODECANOIC ACID	307-55-1	Below LOD	<0.260	ng/L	0.26	0.958
Wisconsin State Laboratory of Hygiene	23	2022-08-11 12:24:00	PERFLOURO-N-TRIDECANOIC ACID	72629-94-8	Below LOD	<0.185	ng/L	0.185	0.958
Wisconsin State Laboratory of Hygiene	23	2022-08-11 12:24:00	PERFLOURO-N-TETRADECANOIC ACID	376-06-7	Below LOD	<0.168	ng/L	0.168	0.958
Wisconsin State Laboratory of Hygiene	23	2022-08-11 12:24:00	Perfluoroethylcyclohexane sulfonic acid	133201-07-7	Below LOD	<0.183	ng/L	0.183	0.958
Wisconsin State Laboratory of Hygiene	23	2022-08-11 12:24:00	Perfluoropropanesulfonic acid	423-41-6	Below LOD	<0.247	ng/L	0.247	0.958
Wisconsin State Laboratory of Hygiene	23	2022-08-11 12:24:00	Perfluorobutanesulfonamide	30334-69-1	Below LOD	<0.414	ng/L	0.414	0.958
Wisconsin State Laboratory of Hygiene	23	2022-08-11 12:24:00	Perfluorohexanesulfonamide	41997-13-1	Below LOD	<0.464	ng/L	0.464	0.958
Wisconsin State Laboratory of Hygiene	23	2022-08-11 12:24:00	6:2 fluorotelomer unsaturated carboxylic acid	70887-88-6	Below LOD	<0.276	ng/L	0.276	0.958
Wisconsin State Laboratory of Hygiene	23	2022-08-11 12:24:00	8:2 fluorotelomer unsaturated carboxylic acid	70887-84-2	Below LOD	<0.209	ng/L	0.209	0.958
Wisconsin State Laboratory of Hygiene	23	2022-08-11 12:24:00	10:2 fluorotelomer unsaturated carboxylic acid	70887-94-4	Below LOD	<0.351	ng/L	0.351	0.958
Wisconsin State Laboratory of Hygiene	23	2022-08-11 12:24:00	3:3 fluorotelomer carboxylic acid	356-02-5	Below LOD	<0.240	ng/L	0.24	0.958
Wisconsin State Laboratory of Hygiene	23	2022-08-11 12:24:00	5:3 fluorotelomer carboxylic acid	914637-49-3	Below LOD	<0.371	ng/L	0.371	0.958
Wisconsin State Laboratory of Hygiene	23	2022-08-11 12:24:00	7:3 fluorotelomer carboxylic acid	812-70-4	Below LOD	<0.422	ng/L	0.422	0.958
Wisconsin State Laboratory of Hygiene	23	2022-08-11 12:24:00	Perfluoro-n-butanesulfonic acid	375-73-5	Below LOD	<0.221	ng/L	0.221	0.958
Wisconsin State Laboratory of Hygiene	23	2022-08-11 12:24:00	Perfluoro-n-hexanesulfonic acid	355-46-4	Below LOD	<0.136	ng/L	0.136	0.958
Wisconsin State Laboratory of Hygiene	23	2022-08-11 12:24:00	Perfluoro-n-heptanesulfonic acid	375-92-8	Below LOD	<0.182	ng/L	0.182	0.958
Wisconsin State Laboratory of Hygiene	23	2022-08-11 12:24:00	Perfluoro-n-decanesulfonic acid	335-77-3	Below LOD	<0.246	ng/L	0.246	0.958
Wisconsin State Laboratory of Hygiene	23	2022-08-11 12:24:00	PERFLUORO-N-BUTANOIC ACID	375-22-4	Below LOD	<0.331	ng/L	0.331	0.958
Wisconsin State Laboratory of Hygiene	23	2022-08-11 12:24:00	N-Ethyl perfluorooctanesulfonamidoethanol	1691-99-2	Below LOD	<0.203	ng/L	0.203	0.958
Wisconsin State Laboratory of Hygiene	23	2022-08-11 12:24:00	4:2 Fluorotelomer sulfonic acid	757124-72-4	Below LOD	<0.182	ng/L	0.182	0.958
Wisconsin State Laboratory of Hygiene	23	2022-08-11 12:24:00	6:2 Fluorotelomer sulfonic acid	27619-97-2	Below LOD	<0.261	ng/L	0.261	0.958
Wisconsin State Laboratory of Hygiene	23	2022-08-11 12:24:00	8:2 Fluorotelomer sulfonic acid	39108-34-4	Below LOD	<0.251	ng/L	0.251	0.958
Wisconsin State Laboratory of Hygiene	23	2022-08-11 12:24:00	10:2 Fluorotelomer sulfonic acid	120226-60-0	Below LOD	<0.196	ng/L	0.196	0.958
Wisconsin State Laboratory of Hygiene	23	2022-08-11 12:24:00	N-methyl perfluorooctanesulfonamidoacetic acid	2355-31-9	Below LOD	<0.210	ng/L	0.21	0.958
Wisconsin State Laboratory of Hygiene	23	2022-08-11 12:24:00	N-ethyl perfluorooctanesulfonamidoacetic acid	2991-50-6	Below LOD	<0.203	ng/L	0.203	0.958
Wisconsin State Laboratory of Hygiene	23	2022-08-11 12:24:00	Hexafluoropropylene oxide dimer acid	13252-13-6	Below LOD	<0.184	ng/L	0.184	0.958
Wisconsin State Laboratory of Hygiene	23	2022-08-11 12:24:00	4,8-Dioxa-3H-perfluorononanoic acid	919005-14-4	Below LOD	<0.123	ng/L	0.123	0.958
Wisconsin State Laboratory of Hygiene	23	2022-08-11 12:24:00	11-chloroeicosafluoro-3-oxaundecane-1-sulfonic acid	763051-92-9	Below LOD	<0.143	ng/L	0.143	0.958
Wisconsin State Laboratory of Hygiene	23	2022-08-11 12:24:00	9-chlorohexadecafluoro-3-oxanone-1-sulfonic acid	756426-58-1	Below LOD	<0.174	ng/L	0.174	0.958
Wisconsin State Laboratory of Hygiene	23	2022-08-11 12:24:00	Perfluoropentanesulfonic acid	2706-91-4	Below LOD	<0.130	ng/L	0.13	0.958
Wisconsin State Laboratory of Hygiene	23	2022-08-11 12:24:00	Perfluorononanesulfonic acid	68259-12-1	Below LOD	<0.174	ng/L	0.174	0.958
Wisconsin State Laboratory of Hygiene	23	2022-08-11 12:24:00	Perfluorododecanesulfonic acid	79780-39-5	Below LOD	<0.381	ng/L	0.381	0.958
Wisconsin State Laboratory of Hygiene	23	2022-08-11 12:24:00	Perfluorooctanesulfonamide	754-91-6	Below LOD	<0.148	ng/L	0.148	0.958
Wisconsin State Laboratory of Hygiene	23	2022-08-11 12:24:00	N-methyl perfluorooctanesulfonamide	31506-32-8	Below LOD	<0.958	ng/L	0.958	1.92
Wisconsin State Laboratory of Hygiene	23	2022-08-11 12:24:00	N-ethyl perfluorooctanesulfonamide	4151-50-2	Below LOD	<0.665	ng/L	0.665	1.92
Wisconsin State Laboratory of Hygiene	23	2022-08-11 12:24:00	N-Methyl perfluorooctanesulfonamidoethanol	24448-09-7	Below LOD	<0.269	ng/L	0.269	0.958
UWSP Water and Environmental Analysis Lab	23	2022-08-11 12:26:00	POTASSIUM TOTAL RECOVERABLE		Valid Result	0.869	MG/L	0.015	0.05
UWSP Water and Environmental Analysis Lab	23	2022-08-11 12:26:00	SULFUR		Valid Result	6.82	MG/L	0.02	0.07
UWSP Water and Environmental Analysis Lab	23	2022-08-11 12:26:00	CONDUCTIVITY, UMHOS/CM @ 25C		Valid Result	544	UMHOS/CM	1
UWSP Water and Environmental Analysis Lab	23	2022-08-11 12:26:00	ZINC TOTAL REC		Valid Result	0.023	MG/L	0.003	0.011
UWSP Water and Environmental Analysis Lab	23	2022-08-11 12:26:00	LEAD TOTAL REC		Below LOD	ND	MG/L	0.004	0.012
UWSP Water and Environmental Analysis Lab	23	2022-08-11 12:26:00	MANGANESE, TOTAL RECOVERABLE		Valid Result	0.024	MG/L	0.001	0.002
UWSP Water and Environmental Analysis Lab	23	2022-08-11 12:26:00	COPPER TOTAL		Valid Result	0.028	MG/L	0.0005	0.002
UWSP Water and Environmental Analysis Lab	23	2022-08-11 12:26:00	SODIUM TOTAL RECOVERABLE		Valid Result	4.53	MG/L	0.234	0.781
UWSP Water and Environmental Analysis Lab	23	2022-08-11 12:26:00	CHLORIDE		Between LOD and LOQ	1	MG/L	0.5	1.5
UWSP Water and Environmental Analysis Lab	23	2022-08-11 12:26:00	ARSENIC TOTAL RECOVERABLE		Between LOD and LOQ	0.006	MG/L	0.005	0.018
UWSP Water and Environmental Analysis Lab	23	2022-08-11 12:26:00	IRON TOTAL RECOVERABLE		Between LOD and LOQ	0.014	MG/L	0.005	0.018
UWSP Water and Environmental Analysis Lab	23	2022-08-11 12:26:00	MAGNESIUM TOTAL RECOVERABLE		Valid Result	42.8	MG/L	0.007	0.024
UWSP Water and Environmental Analysis Lab	23	2022-08-11 12:26:00	PHOSPHORUS TOTAL		Between LOD and LOQ	0.01	MG/L	0.005	0.017
UWSP Water and Environmental Analysis Lab	23	2022-08-11 12:26:00	CARBON TOTAL ORGANIC		Between LOD and LOQ	0.8	MG/L	0.3	1.1
UWSP Water and Environmental Analysis Lab	23	2022-08-11 12:26:00	CALCIUM TOTAL RECOVERABLE		Valid Result	48.11	MG/L	0.02	0.067
UWSP Water and Environmental Analysis Lab	23	2022-08-11 12:26:00	NITROGEN NH3-N TOTAL		Between LOD and LOQ	0.01	MG/L	0.01	0.03
UWSP Water and Environmental Analysis Lab	23	2022-08-11 12:26:00	NITROGEN NO3+NO2		Below LOD	ND	MG/L	0.1	0.3
UWSP Water and Environmental Analysis Lab	23	2022-08-11 12:26:00	PH LAB		Valid Result	7.49	SU	0.1	0.3
UWSP Water and Environmental Analysis Lab	23	2022-08-11 12:26:00	ALKALINITY TOTAL CACO3		Valid Result	294	MG/L	4
UWSP Water and Environmental Analysis Lab	23	2022-08-11 12:26:00	ALACHLOR ESA (Alachlor ethanesulfonic acid)		Below LOD	ND	UG/L	0.08
UWSP Water and Environmental Analysis Lab	23	2022-08-11 12:26:00	CAFFEINE		Below LOD	ND	NG/L	12	40
UWSP Water and Environmental Analysis Lab	23	2022-08-11 12:26:00	CARBAMAZEPINE		Below LOD	ND	NG/L	2	6.7
UWSP Water and Environmental Analysis Lab	23	2022-08-11 12:26:00	PARAXANTHINE		Below LOD	ND	NG/L	5	16.7
UWSP Water and Environmental Analysis Lab	23	2022-08-11 12:26:00	SULFAMETHOXAZOLE		Below LOD	ND	NG/L	5	16.7
UWSP Water and Environmental Analysis Lab	23	2022-08-11 12:26:00	ALACHLOR OA		Below LOD	ND	UG/L	0.08
UWSP Water and Environmental Analysis Lab	23	2022-08-11 12:26:00	METOLACHLOR ESA		Below LOD	ND	UG/L	0.08
UWSP Water and Environmental Analysis Lab	23	2022-08-11 12:26:00	METOLACHLOR OA		Below LOD	ND	UG/L	0.08
UWSP Water and Environmental Analysis Lab	23	2022-08-11 12:26:00	Sucralose		Below LOD	ND	NG/L	25	83.3
UWSP Water and Environmental Analysis Lab	23	2022-08-11 12:26:00	Acesulfame		Below LOD	ND	NG/L	5	16.7
Wisconsin State Laboratory of Hygiene	24	2022-07-27 10:30:00	Perfluoro-n-octanoic acid	335-67-1	Between LOD and LOQ	0.143	ng/L	0.106	0.98
Wisconsin State Laboratory of Hygiene	24	2022-07-27 10:30:00	Perfluoro-n-octanesulfonic acid	1763-23-1	Below LOD	<0.140	ng/L	0.14	0.98
Wisconsin State Laboratory of Hygiene	24	2022-07-27 10:30:00	PERFLUORO-N-PENTANOIC ACID	2706-90-3	Between LOD and LOQ	0.153	ng/L	0.147	0.98
Wisconsin State Laboratory of Hygiene	24	2022-07-27 10:30:00	PERFLUORO-N-HEXANOIC ACID	307-24-4	Below LOD	<0.200	ng/L	0.2	0.98
Wisconsin State Laboratory of Hygiene	24	2022-07-27 10:30:00	PERFLUORO-N-HEPTANOIC ACID	375-85-9	Below LOD	<0.147	ng/L	0.147	0.98
Wisconsin State Laboratory of Hygiene	24	2022-07-27 10:30:00	PERFLUORO-N-NONANOIC ACID	375-95-1	Below LOD	<0.145	ng/L	0.145	0.98
Wisconsin State Laboratory of Hygiene	24	2022-07-27 10:30:00	PERFLUORO-N-DECANOIC ACID	335-76-2	Below LOD	<0.160	ng/L	0.16	0.98
Wisconsin State Laboratory of Hygiene	24	2022-07-27 10:30:00	PERFLUORO-N-UNDECANOIC ACID	2058-94-8	Below LOD	<0.217	ng/L	0.217	0.98
Wisconsin State Laboratory of Hygiene	24	2022-07-27 10:30:00	PERFLUORO-N-DODECANOIC ACID	307-55-1	Below LOD	<0.265	ng/L	0.265	0.98
Wisconsin State Laboratory of Hygiene	24	2022-07-27 10:30:00	PERFLOURO-N-TRIDECANOIC ACID	72629-94-8	Below LOD	<0.189	ng/L	0.189	0.98
Wisconsin State Laboratory of Hygiene	24	2022-07-27 10:30:00	PERFLOURO-N-TETRADECANOIC ACID	376-06-7	Below LOD	<0.171	ng/L	0.171	0.98
Wisconsin State Laboratory of Hygiene	24	2022-07-27 10:30:00	Perfluoroethylcyclohexane sulfonic acid	133201-07-7	Below LOD	<0.187	ng/L	0.187	0.98
Wisconsin State Laboratory of Hygiene	24	2022-07-27 10:30:00	Perfluoropropanesulfonic acid	423-41-6	Below LOD	<0.253	ng/L	0.253	0.98
Wisconsin State Laboratory of Hygiene	24	2022-07-27 10:30:00	Perfluorobutanesulfonamide	30334-69-1	Below LOD	<0.423	ng/L	0.423	0.98
Wisconsin State Laboratory of Hygiene	24	2022-07-27 10:30:00	Perfluorohexanesulfonamide	41997-13-1	Below LOD	<0.474	ng/L	0.474	0.98
Wisconsin State Laboratory of Hygiene	24	2022-07-27 10:30:00	6:2 fluorotelomer unsaturated carboxylic acid	70887-88-6	Below LOD	<0.282	ng/L	0.282	0.98
Wisconsin State Laboratory of Hygiene	24	2022-07-27 10:30:00	8:2 fluorotelomer unsaturated carboxylic acid	70887-84-2	Below LOD	<0.214	ng/L	0.214	0.98
Wisconsin State Laboratory of Hygiene	24	2022-07-27 10:30:00	10:2 fluorotelomer unsaturated carboxylic acid	70887-94-4	Below LOD	<0.359	ng/L	0.359	0.98
Wisconsin State Laboratory of Hygiene	24	2022-07-27 10:30:00	3:3 fluorotelomer carboxylic acid	356-02-5	Below LOD	<0.245	ng/L	0.245	0.98
Wisconsin State Laboratory of Hygiene	24	2022-07-27 10:30:00	5:3 fluorotelomer carboxylic acid	914637-49-3	Below LOD	<0.379	ng/L	0.379	0.98
Wisconsin State Laboratory of Hygiene	24	2022-07-27 10:30:00	7:3 fluorotelomer carboxylic acid	812-70-4	Below LOD	<0.431	ng/L	0.431	0.98
Wisconsin State Laboratory of Hygiene	24	2022-07-27 10:30:00	Perfluoro-n-butanesulfonic acid	375-73-5	Below LOD	<0.226	ng/L	0.226	0.98
Wisconsin State Laboratory of Hygiene	24	2022-07-27 10:30:00	Perfluoro-n-hexanesulfonic acid	355-46-4	Between LOD and LOQ	0.378	ng/L	0.139	0.98
Wisconsin State Laboratory of Hygiene	24	2022-07-27 10:30:00	Perfluoro-n-heptanesulfonic acid	375-92-8	Below LOD	<0.186	ng/L	0.186	0.98
Wisconsin State Laboratory of Hygiene	24	2022-07-27 10:30:00	Perfluoro-n-decanesulfonic acid	335-77-3	Below LOD	<0.252	ng/L	0.252	0.98
Wisconsin State Laboratory of Hygiene	24	2022-07-27 10:30:00	PERFLUORO-N-BUTANOIC ACID	375-22-4	Below LOD	<0.339	ng/L	0.339	0.98
Wisconsin State Laboratory of Hygiene	24	2022-07-27 10:30:00	N-Ethyl perfluorooctanesulfonamidoethanol	1691-99-2	Below LOD	<0.208	ng/L	0.208	0.98
Wisconsin State Laboratory of Hygiene	24	2022-07-27 10:30:00	4:2 Fluorotelomer sulfonic acid	757124-72-4	Below LOD	<0.186	ng/L	0.186	0.98
Wisconsin State Laboratory of Hygiene	24	2022-07-27 10:30:00	6:2 Fluorotelomer sulfonic acid	27619-97-2	Below LOD	<0.266	ng/L	0.266	0.98
Wisconsin State Laboratory of Hygiene	24	2022-07-27 10:30:00	8:2 Fluorotelomer sulfonic acid	39108-34-4	Below LOD	<0.257	ng/L	0.257	0.98
Wisconsin State Laboratory of Hygiene	24	2022-07-27 10:30:00	10:2 Fluorotelomer sulfonic acid	120226-60-0	Below LOD	<0.201	ng/L	0.201	0.98
Wisconsin State Laboratory of Hygiene	24	2022-07-27 10:30:00	N-methyl perfluorooctanesulfonamidoacetic acid	2355-31-9	Below LOD	<0.215	ng/L	0.215	0.98
Wisconsin State Laboratory of Hygiene	24	2022-07-27 10:30:00	N-ethyl perfluorooctanesulfonamidoacetic acid	2991-50-6	Below LOD	<0.208	ng/L	0.208	0.98
Wisconsin State Laboratory of Hygiene	24	2022-07-27 10:30:00	Hexafluoropropylene oxide dimer acid	13252-13-6	Below LOD	<0.188	ng/L	0.188	0.98
Wisconsin State Laboratory of Hygiene	24	2022-07-27 10:30:00	4,8-Dioxa-3H-perfluorononanoic acid	919005-14-4	Below LOD	<0.125	ng/L	0.125	0.98
Wisconsin State Laboratory of Hygiene	24	2022-07-27 10:30:00	11-chloroeicosafluoro-3-oxaundecane-1-sulfonic acid	763051-92-9	Below LOD	<0.146	ng/L	0.146	0.98
Wisconsin State Laboratory of Hygiene	24	2022-07-27 10:30:00	9-chlorohexadecafluoro-3-oxanone-1-sulfonic acid	756426-58-1	Below LOD	<0.178	ng/L	0.178	0.98
Wisconsin State Laboratory of Hygiene	24	2022-07-27 10:30:00	Perfluoropentanesulfonic acid	2706-91-4	Below LOD	<0.133	ng/L	0.133	0.98
Wisconsin State Laboratory of Hygiene	24	2022-07-27 10:30:00	Perfluorononanesulfonic acid	68259-12-1	Below LOD	<0.178	ng/L	0.178	0.98
Wisconsin State Laboratory of Hygiene	24	2022-07-27 10:30:00	Perfluorododecanesulfonic acid	79780-39-5	Below LOD	<0.390	ng/L	0.39	0.98
Wisconsin State Laboratory of Hygiene	24	2022-07-27 10:30:00	Perfluorooctanesulfonamide	754-91-6	Below LOD	<0.152	ng/L	0.152	0.98
Wisconsin State Laboratory of Hygiene	24	2022-07-27 10:30:00	N-methyl perfluorooctanesulfonamide	31506-32-8	Below LOD	<0.980	ng/L	0.98	1.96
Wisconsin State Laboratory of Hygiene	24	2022-07-27 10:30:00	N-ethyl perfluorooctanesulfonamide	4151-50-2	Below LOD	<0.680	ng/L	0.68	1.96
Wisconsin State Laboratory of Hygiene	24	2022-07-27 10:30:00	N-Methyl perfluorooctanesulfonamidoethanol	24448-09-7	Below LOD	<0.275	ng/L	0.275	0.98
UWSP Water and Environmental Analysis Lab	24	2022-07-27 10:30:00	POTASSIUM TOTAL RECOVERABLE		Valid Result	1.232	MG/L	0.015	0.05
UWSP Water and Environmental Analysis Lab	24	2022-07-27 10:30:00	SULFUR		Valid Result	3.97	MG/L	0.02	0.07
UWSP Water and Environmental Analysis Lab	24	2022-07-27 10:30:00	CONDUCTIVITY, UMHOS/CM @ 25C		Valid Result	659	UMHOS/CM	1
UWSP Water and Environmental Analysis Lab	24	2022-07-27 10:30:00	ZINC TOTAL REC		Below LOD	ND	MG/L	0.003	0.011
UWSP Water and Environmental Analysis Lab	24	2022-07-27 10:30:00	LEAD TOTAL REC		Below LOD	ND	MG/L	0.004	0.012
UWSP Water and Environmental Analysis Lab	24	2022-07-27 10:30:00	MANGANESE, TOTAL RECOVERABLE		Below LOD	ND	MG/L	0.001	0.002
UWSP Water and Environmental Analysis Lab	24	2022-07-27 10:30:00	COPPER TOTAL		Valid Result	0.016	MG/L	0.0005	0.002
UWSP Water and Environmental Analysis Lab	24	2022-07-27 10:30:00	SODIUM TOTAL RECOVERABLE		Valid Result	7.763	MG/L	0.234	0.781
UWSP Water and Environmental Analysis Lab	24	2022-07-27 10:30:00	CHLORIDE		Valid Result	17.2	MG/L	0.5	1.5
UWSP Water and Environmental Analysis Lab	24	2022-07-27 10:30:00	ARSENIC TOTAL RECOVERABLE		Between LOD and LOQ	0.006	MG/L	0.005	0.018
UWSP Water and Environmental Analysis Lab	24	2022-07-27 10:30:00	IRON TOTAL RECOVERABLE		Below LOD	ND	MG/L	0.005	0.018
UWSP Water and Environmental Analysis Lab	24	2022-07-27 10:30:00	MAGNESIUM TOTAL RECOVERABLE		Valid Result	41.66	MG/L	0.007	0.024
UWSP Water and Environmental Analysis Lab	24	2022-07-27 10:30:00	PHOSPHORUS TOTAL		Below LOD	ND	MG/L	0.005	0.017
UWSP Water and Environmental Analysis Lab	24	2022-07-27 10:30:00	CARBON TOTAL ORGANIC		Between LOD and LOQ	0.6	MG/L	0.3	1.1
UWSP Water and Environmental Analysis Lab	24	2022-07-27 10:30:00	CALCIUM TOTAL RECOVERABLE		Valid Result	66.14	MG/L	0.02	0.067
UWSP Water and Environmental Analysis Lab	24	2022-07-27 10:30:00	NITROGEN NH3-N TOTAL		Below LOD	ND	MG/L	0.01	0.03
UWSP Water and Environmental Analysis Lab	24	2022-07-27 10:30:00	NITROGEN NO3+NO2		Valid Result	2.7	MG/L	0.1	0.3
UWSP Water and Environmental Analysis Lab	24	2022-07-27 10:30:00	PH LAB		Valid Result	7.53	SU	0.1	0.3
UWSP Water and Environmental Analysis Lab	24	2022-07-27 10:30:00	ALKALINITY TOTAL CACO3		Valid Result	323	MG/L	4
UWSP Water and Environmental Analysis Lab	24	2022-07-27 10:30:00	ALACHLOR ESA (Alachlor ethanesulfonic acid)		Valid Result	0.55	UG/L	0.08
UWSP Water and Environmental Analysis Lab	24	2022-07-27 10:30:00	CAFFEINE		Below LOD	ND	NG/L	12	40
UWSP Water and Environmental Analysis Lab	24	2022-07-27 10:30:00	CARBAMAZEPINE		Below LOD	ND	NG/L	2	6.7
UWSP Water and Environmental Analysis Lab	24	2022-07-27 10:30:00	PARAXANTHINE		Below LOD	ND	NG/L	5	16.7
UWSP Water and Environmental Analysis Lab	24	2022-07-27 10:30:00	SULFAMETHOXAZOLE		Below LOD	ND	NG/L	5	16.7
UWSP Water and Environmental Analysis Lab	24	2022-07-27 10:30:00	ALACHLOR OA		Below LOD	ND	UG/L	0.08
UWSP Water and Environmental Analysis Lab	24	2022-07-27 10:30:00	METOLACHLOR ESA		Valid Result	0.31	UG/L	0.08
UWSP Water and Environmental Analysis Lab	24	2022-07-27 10:30:00	METOLACHLOR OA		Below LOD	ND	UG/L	0.08
UWSP Water and Environmental Analysis Lab	24	2022-07-27 10:30:00	Sucralose		Between LOD and LOQ	65.8	NG/L	25	83.3
UWSP Water and Environmental Analysis Lab	24	2022-07-27 10:30:00	Acesulfame		Between LOD and LOQ	11.8	NG/L	5	16.7
Wisconsin State Laboratory of Hygiene	25	2022-09-08 09:38:00	Perfluoro-n-octanoic acid	335-67-1	Below LOD	<0.104	ng/L	0.104	0.959
Wisconsin State Laboratory of Hygiene	25	2022-09-08 09:38:00	Perfluoro-n-octanesulfonic acid	1763-23-1	Below LOD	<0.137	ng/L	0.137	0.959
Wisconsin State Laboratory of Hygiene	25	2022-09-08 09:38:00	PERFLUORO-N-PENTANOIC ACID	2706-90-3	Below LOD	<0.144	ng/L	0.144	0.959
Wisconsin State Laboratory of Hygiene	25	2022-09-08 09:38:00	PERFLUORO-N-HEXANOIC ACID	307-24-4	Below LOD	<0.196	ng/L	0.196	0.959
Wisconsin State Laboratory of Hygiene	25	2022-09-08 09:38:00	PERFLUORO-N-HEPTANOIC ACID	375-85-9	Below LOD	<0.144	ng/L	0.144	0.959
Wisconsin State Laboratory of Hygiene	25	2022-09-08 09:38:00	PERFLUORO-N-NONANOIC ACID	375-95-1	Below LOD	<0.142	ng/L	0.142	0.959
Wisconsin State Laboratory of Hygiene	25	2022-09-08 09:38:00	PERFLUORO-N-DECANOIC ACID	335-76-2	Below LOD	<0.156	ng/L	0.156	0.959
Wisconsin State Laboratory of Hygiene	25	2022-09-08 09:38:00	PERFLUORO-N-UNDECANOIC ACID	2058-94-8	Below LOD	<0.213	ng/L	0.213	0.959
Wisconsin State Laboratory of Hygiene	25	2022-09-08 09:38:00	PERFLUORO-N-DODECANOIC ACID	307-55-1	Below LOD	<0.260	ng/L	0.26	0.959
Wisconsin State Laboratory of Hygiene	25	2022-09-08 09:38:00	PERFLOURO-N-TRIDECANOIC ACID	72629-94-8	Below LOD	<0.185	ng/L	0.185	0.959
Wisconsin State Laboratory of Hygiene	25	2022-09-08 09:38:00	PERFLOURO-N-TETRADECANOIC ACID	376-06-7	Below LOD	<0.168	ng/L	0.168	0.959
Wisconsin State Laboratory of Hygiene	25	2022-09-08 09:38:00	Perfluoroethylcyclohexane sulfonic acid	133201-07-7	Below LOD	<0.183	ng/L	0.183	0.959
Wisconsin State Laboratory of Hygiene	25	2022-09-08 09:38:00	Perfluoropropanesulfonic acid	423-41-6	Below LOD	<0.247	ng/L	0.247	0.959
Wisconsin State Laboratory of Hygiene	25	2022-09-08 09:38:00	Perfluorobutanesulfonamide	30334-69-1	Below LOD	<0.414	ng/L	0.414	0.959
Wisconsin State Laboratory of Hygiene	25	2022-09-08 09:38:00	Perfluorohexanesulfonamide	41997-13-1	Below LOD	<0.464	ng/L	0.464	0.959
Wisconsin State Laboratory of Hygiene	25	2022-09-08 09:38:00	6:2 fluorotelomer unsaturated carboxylic acid	70887-88-6	Below LOD	<0.276	ng/L	0.276	0.959
Wisconsin State Laboratory of Hygiene	25	2022-09-08 09:38:00	8:2 fluorotelomer unsaturated carboxylic acid	70887-84-2	Below LOD	<0.209	ng/L	0.209	0.959
Wisconsin State Laboratory of Hygiene	25	2022-09-08 09:38:00	10:2 fluorotelomer unsaturated carboxylic acid	70887-94-4	Below LOD	<0.351	ng/L	0.351	0.959
Wisconsin State Laboratory of Hygiene	25	2022-09-08 09:38:00	3:3 fluorotelomer carboxylic acid	356-02-5	Below LOD	<0.240	ng/L	0.24	0.959
Wisconsin State Laboratory of Hygiene	25	2022-09-08 09:38:00	5:3 fluorotelomer carboxylic acid	914637-49-3	Below LOD	<0.371	ng/L	0.371	0.959
Wisconsin State Laboratory of Hygiene	25	2022-09-08 09:38:00	7:3 fluorotelomer carboxylic acid	812-70-4	Below LOD	<0.422	ng/L	0.422	0.959
Wisconsin State Laboratory of Hygiene	25	2022-09-08 09:38:00	Perfluoro-n-butanesulfonic acid	375-73-5	Below LOD	<0.221	ng/L	0.221	0.959
Wisconsin State Laboratory of Hygiene	25	2022-09-08 09:38:00	Perfluoro-n-hexanesulfonic acid	355-46-4	Below LOD	<0.136	ng/L	0.136	0.959
Wisconsin State Laboratory of Hygiene	25	2022-09-08 09:38:00	Perfluoro-n-heptanesulfonic acid	375-92-8	Below LOD	<0.182	ng/L	0.182	0.959
Wisconsin State Laboratory of Hygiene	25	2022-09-08 09:38:00	Perfluoro-n-decanesulfonic acid	335-77-3	Below LOD	<0.246	ng/L	0.246	0.959
Wisconsin State Laboratory of Hygiene	25	2022-09-08 09:38:00	PERFLUORO-N-BUTANOIC ACID	375-22-4	Below LOD	<0.332	ng/L	0.332	0.959
Wisconsin State Laboratory of Hygiene	25	2022-09-08 09:38:00	N-Ethyl perfluorooctanesulfonamidoethanol	1691-99-2	Below LOD	<0.203	ng/L	0.203	0.959
Wisconsin State Laboratory of Hygiene	25	2022-09-08 09:38:00	4:2 Fluorotelomer sulfonic acid	757124-72-4	Below LOD	<0.182	ng/L	0.182	0.959
Wisconsin State Laboratory of Hygiene	25	2022-09-08 09:38:00	6:2 Fluorotelomer sulfonic acid	27619-97-2	Below LOD	<0.261	ng/L	0.261	0.959
Wisconsin State Laboratory of Hygiene	25	2022-09-08 09:38:00	8:2 Fluorotelomer sulfonic acid	39108-34-4	Below LOD	<0.251	ng/L	0.251	0.959
Wisconsin State Laboratory of Hygiene	25	2022-09-08 09:38:00	10:2 Fluorotelomer sulfonic acid	120226-60-0	Below LOD	<0.196	ng/L	0.196	0.959
Wisconsin State Laboratory of Hygiene	25	2022-09-08 09:38:00	N-methyl perfluorooctanesulfonamidoacetic acid	2355-31-9	Below LOD	<0.210	ng/L	0.21	0.959
Wisconsin State Laboratory of Hygiene	25	2022-09-08 09:38:00	N-ethyl perfluorooctanesulfonamidoacetic acid	2991-50-6	Below LOD	<0.203	ng/L	0.203	0.959
Wisconsin State Laboratory of Hygiene	25	2022-09-08 09:38:00	Hexafluoropropylene oxide dimer acid	13252-13-6	Below LOD	<0.184	ng/L	0.184	0.959
Wisconsin State Laboratory of Hygiene	25	2022-09-08 09:38:00	4,8-Dioxa-3H-perfluorononanoic acid	919005-14-4	Below LOD	<0.123	ng/L	0.123	0.959
Wisconsin State Laboratory of Hygiene	25	2022-09-08 09:38:00	11-chloroeicosafluoro-3-oxaundecane-1-sulfonic acid	763051-92-9	Below LOD	<0.143	ng/L	0.143	0.959
Wisconsin State Laboratory of Hygiene	25	2022-09-08 09:38:00	9-chlorohexadecafluoro-3-oxanone-1-sulfonic acid	756426-58-1	Below LOD	<0.174	ng/L	0.174	0.959
Wisconsin State Laboratory of Hygiene	25	2022-09-08 09:38:00	Perfluoropentanesulfonic acid	2706-91-4	Below LOD	<0.130	ng/L	0.13	0.959
Wisconsin State Laboratory of Hygiene	25	2022-09-08 09:38:00	Perfluorononanesulfonic acid	68259-12-1	Below LOD	<0.174	ng/L	0.174	0.959
Wisconsin State Laboratory of Hygiene	25	2022-09-08 09:38:00	Perfluorododecanesulfonic acid	79780-39-5	Below LOD	<0.381	ng/L	0.381	0.959
Wisconsin State Laboratory of Hygiene	25	2022-09-08 09:38:00	Perfluorooctanesulfonamide	754-91-6	Below LOD	<0.149	ng/L	0.149	0.959
Wisconsin State Laboratory of Hygiene	25	2022-09-08 09:38:00	N-methyl perfluorooctanesulfonamide	31506-32-8	Below LOD	<0.959	ng/L	0.959	1.92
Wisconsin State Laboratory of Hygiene	25	2022-09-08 09:38:00	N-ethyl perfluorooctanesulfonamide	4151-50-2	Below LOD	<0.665	ng/L	0.665	1.92
Wisconsin State Laboratory of Hygiene	25	2022-09-08 09:38:00	N-Methyl perfluorooctanesulfonamidoethanol	24448-09-7	Below LOD	<0.269	ng/L	0.269	0.959
UWSP Water and Environmental Analysis Lab	25	2022-09-08 09:40:00	POTASSIUM TOTAL RECOVERABLE		Valid Result	0.66	MG/L	0.015	0.05
UWSP Water and Environmental Analysis Lab	25	2022-09-08 09:40:00	SULFUR		Valid Result	2.74	MG/L	0.02	0.07
UWSP Water and Environmental Analysis Lab	25	2022-09-08 09:40:00	CONDUCTIVITY, UMHOS/CM @ 25C		Valid Result	433	UMHOS/CM	1
UWSP Water and Environmental Analysis Lab	25	2022-09-08 09:40:00	ZINC TOTAL REC		Between LOD and LOQ	0.008	MG/L	0.003	0.011
UWSP Water and Environmental Analysis Lab	25	2022-09-08 09:40:00	LEAD TOTAL REC		Below LOD	ND	MG/L	0.004	0.012
UWSP Water and Environmental Analysis Lab	25	2022-09-08 09:40:00	MANGANESE, TOTAL RECOVERABLE		Below LOD	ND	MG/L	0.001	0.002
UWSP Water and Environmental Analysis Lab	25	2022-09-08 09:40:00	COPPER TOTAL		Valid Result	0.017	MG/L	0.0005	0.002
UWSP Water and Environmental Analysis Lab	25	2022-09-08 09:40:00	SODIUM TOTAL RECOVERABLE		Valid Result	2.221	MG/L	0.234	0.781
UWSP Water and Environmental Analysis Lab	25	2022-09-08 09:40:00	CHLORIDE		Valid Result	2.2	MG/L	0.5	1.5
UWSP Water and Environmental Analysis Lab	25	2022-09-08 09:40:00	ARSENIC TOTAL RECOVERABLE		Below LOD	ND	MG/L	0.005	0.018
UWSP Water and Environmental Analysis Lab	25	2022-09-08 09:40:00	IRON TOTAL RECOVERABLE		Between LOD and LOQ	0.009	MG/L	0.005	0.018
UWSP Water and Environmental Analysis Lab	25	2022-09-08 09:40:00	MAGNESIUM TOTAL RECOVERABLE		Valid Result	25.3	MG/L	0.007	0.024
UWSP Water and Environmental Analysis Lab	25	2022-09-08 09:40:00	PHOSPHORUS TOTAL		Valid Result	0.037	MG/L	0.005	0.017
UWSP Water and Environmental Analysis Lab	25	2022-09-08 09:40:00	CARBON TOTAL ORGANIC		Between LOD and LOQ	0.4	MG/L	0.3	1.1
UWSP Water and Environmental Analysis Lab	25	2022-09-08 09:40:00	CALCIUM TOTAL RECOVERABLE		Valid Result	53.54	MG/L	0.02	0.067
UWSP Water and Environmental Analysis Lab	25	2022-09-08 09:40:00	NITROGEN NH3-N TOTAL		Below LOD	ND	MG/L	0.01	0.03
UWSP Water and Environmental Analysis Lab	25	2022-09-08 09:40:00	NITROGEN NO3+NO2		Valid Result	2.5	MG/L	0.1	0.3
UWSP Water and Environmental Analysis Lab	25	2022-09-08 09:40:00	PH LAB		Valid Result	7.28	SU	0.1	0.3
UWSP Water and Environmental Analysis Lab	25	2022-09-08 09:40:00	ALKALINITY TOTAL CACO3		Valid Result	220	MG/L	4
UWSP Water and Environmental Analysis Lab	25	2022-09-08 09:40:00	ALACHLOR ESA (Alachlor ethanesulfonic acid)		Below LOD	ND	UG/L	0.08
UWSP Water and Environmental Analysis Lab	25	2022-09-08 09:40:00	CAFFEINE		Below LOD	ND	NG/L	12	40
UWSP Water and Environmental Analysis Lab	25	2022-09-08 09:40:00	CARBAMAZEPINE		Below LOD	ND	NG/L	2	6.7
UWSP Water and Environmental Analysis Lab	25	2022-09-08 09:40:00	PARAXANTHINE		Below LOD	ND	NG/L	5	16.7
UWSP Water and Environmental Analysis Lab	25	2022-09-08 09:40:00	SULFAMETHOXAZOLE		Below LOD	ND	NG/L	5	16.7
UWSP Water and Environmental Analysis Lab	25	2022-09-08 09:40:00	ALACHLOR OA		Below LOD	ND	UG/L	0.08
UWSP Water and Environmental Analysis Lab	25	2022-09-08 09:40:00	METOLACHLOR ESA		Below LOD	ND	UG/L	0.08
UWSP Water and Environmental Analysis Lab	25	2022-09-08 09:40:00	METOLACHLOR OA		Below LOD	ND	UG/L	0.08
UWSP Water and Environmental Analysis Lab	25	2022-09-08 09:40:00	Sucralose		Below LOD	ND	NG/L	25	83.3
UWSP Water and Environmental Analysis Lab	25	2022-09-08 09:40:00	Acesulfame		Below LOD	ND	NG/L	5	16.7
Wisconsin State Laboratory of Hygiene	26	2022-08-17 09:06:00	Perfluoro-n-octanoic acid	335-67-1	Valid Result	6.65	ng/L	0.103	0.954
Wisconsin State Laboratory of Hygiene	26	2022-08-17 09:06:00	Perfluoro-n-octanesulfonic acid	1763-23-1	Valid Result	2.06	ng/L	0.136	0.954
Wisconsin State Laboratory of Hygiene	26	2022-08-17 09:06:00	PERFLUORO-N-PENTANOIC ACID	2706-90-3	Valid Result	2.04	ng/L	0.143	0.954
Wisconsin State Laboratory of Hygiene	26	2022-08-17 09:06:00	PERFLUORO-N-HEXANOIC ACID	307-24-4	Valid Result	3.08	ng/L	0.195	0.954
Wisconsin State Laboratory of Hygiene	26	2022-08-17 09:06:00	PERFLUORO-N-HEPTANOIC ACID	375-85-9	Valid Result	1.97	ng/L	0.143	0.954
Wisconsin State Laboratory of Hygiene	26	2022-08-17 09:06:00	PERFLUORO-N-NONANOIC ACID	375-95-1	Below LOD	<0.141	ng/L	0.141	0.954
Wisconsin State Laboratory of Hygiene	26	2022-08-17 09:06:00	PERFLUORO-N-DECANOIC ACID	335-76-2	Below LOD	<0.156	ng/L	0.156	0.954
Wisconsin State Laboratory of Hygiene	26	2022-08-17 09:06:00	PERFLUORO-N-UNDECANOIC ACID	2058-94-8	Below LOD	<0.212	ng/L	0.212	0.954
Wisconsin State Laboratory of Hygiene	26	2022-08-17 09:06:00	PERFLUORO-N-DODECANOIC ACID	307-55-1	Below LOD	<0.259	ng/L	0.259	0.954
Wisconsin State Laboratory of Hygiene	26	2022-08-17 09:06:00	PERFLOURO-N-TRIDECANOIC ACID	72629-94-8	Below LOD	<0.184	ng/L	0.184	0.954
Wisconsin State Laboratory of Hygiene	26	2022-08-17 09:06:00	PERFLOURO-N-TETRADECANOIC ACID	376-06-7	Below LOD	<0.167	ng/L	0.167	0.954
Wisconsin State Laboratory of Hygiene	26	2022-08-17 09:06:00	Perfluoroethylcyclohexane sulfonic acid	133201-07-7	Below LOD	<0.182	ng/L	0.182	0.954
Wisconsin State Laboratory of Hygiene	26	2022-08-17 09:06:00	Perfluoropropanesulfonic acid	423-41-6	Below LOD	<0.246	ng/L	0.246	0.954
Wisconsin State Laboratory of Hygiene	26	2022-08-17 09:06:00	Perfluorobutanesulfonamide	30334-69-1	Below LOD	<0.412	ng/L	0.412	0.954
Wisconsin State Laboratory of Hygiene	26	2022-08-17 09:06:00	Perfluorohexanesulfonamide	41997-13-1	Below LOD	<0.462	ng/L	0.462	0.954
Wisconsin State Laboratory of Hygiene	26	2022-08-17 09:06:00	6:2 fluorotelomer unsaturated carboxylic acid	70887-88-6	Below LOD	<0.275	ng/L	0.275	0.954
Wisconsin State Laboratory of Hygiene	26	2022-08-17 09:06:00	8:2 fluorotelomer unsaturated carboxylic acid	70887-84-2	Below LOD	<0.208	ng/L	0.208	0.954
Wisconsin State Laboratory of Hygiene	26	2022-08-17 09:06:00	10:2 fluorotelomer unsaturated carboxylic acid	70887-94-4	Below LOD	<0.349	ng/L	0.349	0.954
Wisconsin State Laboratory of Hygiene	26	2022-08-17 09:06:00	3:3 fluorotelomer carboxylic acid	356-02-5	Below LOD	<0.239	ng/L	0.239	0.954
Wisconsin State Laboratory of Hygiene	26	2022-08-17 09:06:00	5:3 fluorotelomer carboxylic acid	914637-49-3	Below LOD	<0.369	ng/L	0.369	0.954
Wisconsin State Laboratory of Hygiene	26	2022-08-17 09:06:00	7:3 fluorotelomer carboxylic acid	812-70-4	Below LOD	<0.420	ng/L	0.42	0.954
Wisconsin State Laboratory of Hygiene	26	2022-08-17 09:06:00	Perfluoro-n-butanesulfonic acid	375-73-5	Valid Result	4.78	ng/L	0.22	0.954
Wisconsin State Laboratory of Hygiene	26	2022-08-17 09:06:00	Perfluoro-n-hexanesulfonic acid	355-46-4	Valid Result	1.7	ng/L	0.136	0.954
Wisconsin State Laboratory of Hygiene	26	2022-08-17 09:06:00	Perfluoro-n-heptanesulfonic acid	375-92-8	Between LOD and LOQ	0.289	ng/L	0.181	0.954
Wisconsin State Laboratory of Hygiene	26	2022-08-17 09:06:00	Perfluoro-n-decanesulfonic acid	335-77-3	Below LOD	<0.245	ng/L	0.245	0.954
Wisconsin State Laboratory of Hygiene	26	2022-08-17 09:06:00	PERFLUORO-N-BUTANOIC ACID	375-22-4	Valid Result	6.08	ng/L	0.33	0.954
Wisconsin State Laboratory of Hygiene	26	2022-08-17 09:06:00	N-Ethyl perfluorooctanesulfonamidoethanol	1691-99-2	Below LOD	<0.202	ng/L	0.202	0.954
Wisconsin State Laboratory of Hygiene	26	2022-08-17 09:06:00	4:2 Fluorotelomer sulfonic acid	757124-72-4	Below LOD	<0.181	ng/L	0.181	0.954
Wisconsin State Laboratory of Hygiene	26	2022-08-17 09:06:00	6:2 Fluorotelomer sulfonic acid	27619-97-2	Below LOD	<0.260	ng/L	0.26	0.954
Wisconsin State Laboratory of Hygiene	26	2022-08-17 09:06:00	8:2 Fluorotelomer sulfonic acid	39108-34-4	Below LOD	<0.250	ng/L	0.25	0.954
Wisconsin State Laboratory of Hygiene	26	2022-08-17 09:06:00	10:2 Fluorotelomer sulfonic acid	120226-60-0	Below LOD	<0.196	ng/L	0.196	0.954
Wisconsin State Laboratory of Hygiene	26	2022-08-17 09:06:00	N-methyl perfluorooctanesulfonamidoacetic acid	2355-31-9	Below LOD	<0.209	ng/L	0.209	0.954
Wisconsin State Laboratory of Hygiene	26	2022-08-17 09:06:00	N-ethyl perfluorooctanesulfonamidoacetic acid	2991-50-6	Below LOD	<0.202	ng/L	0.202	0.954
Wisconsin State Laboratory of Hygiene	26	2022-08-17 09:06:00	Hexafluoropropylene oxide dimer acid	13252-13-6	Below LOD	<0.183	ng/L	0.183	0.954
Wisconsin State Laboratory of Hygiene	26	2022-08-17 09:06:00	4,8-Dioxa-3H-perfluorononanoic acid	919005-14-4	Below LOD	<0.122	ng/L	0.122	0.954
Wisconsin State Laboratory of Hygiene	26	2022-08-17 09:06:00	11-chloroeicosafluoro-3-oxaundecane-1-sulfonic acid	763051-92-9	Below LOD	<0.142	ng/L	0.142	0.954
Wisconsin State Laboratory of Hygiene	26	2022-08-17 09:06:00	9-chlorohexadecafluoro-3-oxanone-1-sulfonic acid	756426-58-1	Below LOD	<0.174	ng/L	0.174	0.954
Wisconsin State Laboratory of Hygiene	26	2022-08-17 09:06:00	Perfluoropentanesulfonic acid	2706-91-4	Between LOD and LOQ	0.403	ng/L	0.13	0.954
Wisconsin State Laboratory of Hygiene	26	2022-08-17 09:06:00	Perfluorononanesulfonic acid	68259-12-1	Below LOD	<0.174	ng/L	0.174	0.954
Wisconsin State Laboratory of Hygiene	26	2022-08-17 09:06:00	Perfluorododecanesulfonic acid	79780-39-5	Below LOD	<0.380	ng/L	0.38	0.954
Wisconsin State Laboratory of Hygiene	26	2022-08-17 09:06:00	Perfluorooctanesulfonamide	754-91-6	Between LOD and LOQ	0.257	ng/L	0.148	0.954
Wisconsin State Laboratory of Hygiene	26	2022-08-17 09:06:00	N-methyl perfluorooctanesulfonamide	31506-32-8	Below LOD	<0.954	ng/L	0.954	1.91
Wisconsin State Laboratory of Hygiene	26	2022-08-17 09:06:00	N-ethyl perfluorooctanesulfonamide	4151-50-2	Below LOD	<0.662	ng/L	0.662	1.91
Wisconsin State Laboratory of Hygiene	26	2022-08-17 09:06:00	N-Methyl perfluorooctanesulfonamidoethanol	24448-09-7	Below LOD	<0.268	ng/L	0.268	0.954
UWSP Water and Environmental Analysis Lab	26	2022-08-17 09:08:00	POTASSIUM TOTAL RECOVERABLE		Valid Result	0.886	MG/L	0.015	0.05
UWSP Water and Environmental Analysis Lab	26	2022-08-17 09:08:00	SULFUR		Valid Result	1.31	MG/L	0.02	0.07
UWSP Water and Environmental Analysis Lab	26	2022-08-17 09:08:00	CONDUCTIVITY, UMHOS/CM @ 25C		Valid Result	153	UMHOS/CM	1
UWSP Water and Environmental Analysis Lab	26	2022-08-17 09:08:00	ZINC TOTAL REC		Between LOD and LOQ	0.01	MG/L	0.003	0.011
UWSP Water and Environmental Analysis Lab	26	2022-08-17 09:08:00	LEAD TOTAL REC		Below LOD	ND	MG/L	0.004	0.012
UWSP Water and Environmental Analysis Lab	26	2022-08-17 09:08:00	MANGANESE, TOTAL RECOVERABLE		Valid Result	0.1	MG/L	0.001	0.002
UWSP Water and Environmental Analysis Lab	26	2022-08-17 09:08:00	COPPER TOTAL		Valid Result	0.047	MG/L	0.0005	0.002
UWSP Water and Environmental Analysis Lab	26	2022-08-17 09:08:00	SODIUM TOTAL RECOVERABLE		Valid Result	3.886	MG/L	0.234	0.781
UWSP Water and Environmental Analysis Lab	26	2022-08-17 09:08:00	CHLORIDE		Valid Result	5.2	MG/L	0.5	1.5
UWSP Water and Environmental Analysis Lab	26	2022-08-17 09:08:00	ARSENIC TOTAL RECOVERABLE		Below LOD	ND	MG/L	0.005	0.018
UWSP Water and Environmental Analysis Lab	26	2022-08-17 09:08:00	IRON TOTAL RECOVERABLE		Valid Result	0.126	MG/L	0.005	0.018
UWSP Water and Environmental Analysis Lab	26	2022-08-17 09:08:00	MAGNESIUM TOTAL RECOVERABLE		Valid Result	5.497	MG/L	0.007	0.024
UWSP Water and Environmental Analysis Lab	26	2022-08-17 09:08:00	PHOSPHORUS TOTAL		Below LOD	ND	MG/L	0.005	0.017
UWSP Water and Environmental Analysis Lab	26	2022-08-17 09:08:00	CARBON TOTAL ORGANIC		Valid Result	1.4	MG/L	0.3	1.1
UWSP Water and Environmental Analysis Lab	26	2022-08-17 09:08:00	CALCIUM TOTAL RECOVERABLE		Valid Result	16.56	MG/L	0.02	0.067
UWSP Water and Environmental Analysis Lab	26	2022-08-17 09:08:00	NITROGEN NH3-N TOTAL		Below LOD	ND	MG/L	0.01	0.03
UWSP Water and Environmental Analysis Lab	26	2022-08-17 09:08:00	NITROGEN NO3+NO2		Valid Result	0.7	MG/L	0.1	0.3
UWSP Water and Environmental Analysis Lab	26	2022-08-17 09:08:00	PH LAB		Valid Result	6.41	SU	0.1	0.3
UWSP Water and Environmental Analysis Lab	26	2022-08-17 09:08:00	ALKALINITY TOTAL CACO3		Valid Result	61	MG/L	4
UWSP Water and Environmental Analysis Lab	26	2022-08-17 09:08:00	ALACHLOR ESA (Alachlor ethanesulfonic acid)		Below LOD	ND	UG/L	0.08
UWSP Water and Environmental Analysis Lab	26	2022-08-17 09:08:00	CAFFEINE		Below LOD	ND	NG/L	12	40
UWSP Water and Environmental Analysis Lab	26	2022-08-17 09:08:00	CARBAMAZEPINE		Below LOD	ND	NG/L	2	6.7
UWSP Water and Environmental Analysis Lab	26	2022-08-17 09:08:00	PARAXANTHINE		Below LOD	ND	NG/L	5	16.7
UWSP Water and Environmental Analysis Lab	26	2022-08-17 09:08:00	SULFAMETHOXAZOLE		Below LOD	ND	NG/L	5	16.7
UWSP Water and Environmental Analysis Lab	26	2022-08-17 09:08:00	ALACHLOR OA		Below LOD	ND	UG/L	0.08
UWSP Water and Environmental Analysis Lab	26	2022-08-17 09:08:00	METOLACHLOR ESA		Below LOD	ND	UG/L	0.08
UWSP Water and Environmental Analysis Lab	26	2022-08-17 09:08:00	METOLACHLOR OA		Below LOD	ND	UG/L	0.08
UWSP Water and Environmental Analysis Lab	26	2022-08-17 09:08:00	Sucralose		Below LOD	ND	NG/L	25	83.3
UWSP Water and Environmental Analysis Lab	26	2022-08-17 09:08:00	Acesulfame		Between LOD and LOQ	13.9	NG/L	5	16.7
Wisconsin State Laboratory of Hygiene	27	2022-09-22 10:15:00	Perfluoro-n-octanoic acid	335-67-1	Valid Result	11300	ng/L	21.6	200
Wisconsin State Laboratory of Hygiene	27	2022-09-22 10:15:00	Perfluoro-n-octanesulfonic acid	1763-23-1	Valid Result	3130	ng/L	28.6	200
Wisconsin State Laboratory of Hygiene	27	2022-09-22 10:15:00	PERFLUORO-N-PENTANOIC ACID	2706-90-3	Valid Result	1390	ng/L	30	200
Wisconsin State Laboratory of Hygiene	27	2022-09-22 10:15:00	PERFLUORO-N-HEXANOIC ACID	307-24-4	Valid Result	1990	ng/L	40.8	200
Wisconsin State Laboratory of Hygiene	27	2022-09-22 10:15:00	PERFLUORO-N-HEPTANOIC ACID	375-85-9	Valid Result	2730	ng/L	30	200
Wisconsin State Laboratory of Hygiene	27	2022-09-22 10:15:00	PERFLUORO-N-NONANOIC ACID	375-95-1	Valid Result	492	ng/L	1.48	10
Wisconsin State Laboratory of Hygiene	27	2022-09-22 10:15:00	PERFLUORO-N-DECANOIC ACID	335-76-2	Valid Result	6.21	ng/L	0.156	0.96
Wisconsin State Laboratory of Hygiene	27	2022-09-22 10:15:00	PERFLUORO-N-UNDECANOIC ACID	2058-94-8	Below LOD	<0.213	ng/L	0.213	0.96
Wisconsin State Laboratory of Hygiene	27	2022-09-22 10:15:00	PERFLUORO-N-DODECANOIC ACID	307-55-1	Below LOD	<0.260	ng/L	0.26	0.96
Wisconsin State Laboratory of Hygiene	27	2022-09-22 10:15:00	PERFLOURO-N-TRIDECANOIC ACID	72629-94-8	Below LOD	<0.185	ng/L	0.185	0.96
Wisconsin State Laboratory of Hygiene	27	2022-09-22 10:15:00	PERFLOURO-N-TETRADECANOIC ACID	376-06-7	Below LOD	<0.168	ng/L	0.168	0.96
Wisconsin State Laboratory of Hygiene	27	2022-09-22 10:15:00	Perfluoropropanesulfonic acid	423-41-6	Valid Result	3	ng/L	0.248	0.96
Wisconsin State Laboratory of Hygiene	27	2022-09-22 10:15:00	Perfluorobutanesulfonamide	30334-69-1	Below LOD	<0.415	ng/L	0.415	0.96
Wisconsin State Laboratory of Hygiene	27	2022-09-22 10:15:00	Perfluorohexanesulfonamide	41997-13-1	Below LOD	<0.465	ng/L	0.465	0.96
Wisconsin State Laboratory of Hygiene	27	2022-09-22 10:15:00	6:2 fluorotelomer unsaturated carboxylic acid	70887-88-6	Below LOD	<0.277	ng/L	0.277	0.96
Wisconsin State Laboratory of Hygiene	27	2022-09-22 10:15:00	8:2 fluorotelomer unsaturated carboxylic acid	70887-84-2	Below LOD	<0.209	ng/L	0.209	0.96
Wisconsin State Laboratory of Hygiene	27	2022-09-22 10:15:00	10:2 fluorotelomer unsaturated carboxylic acid	70887-94-4	Below LOD	<0.351	ng/L	0.351	0.96
Wisconsin State Laboratory of Hygiene	27	2022-09-22 10:15:00	3:3 fluorotelomer carboxylic acid	356-02-5	Below LOD	<0.240	ng/L	0.24	0.96
Wisconsin State Laboratory of Hygiene	27	2022-09-22 10:15:00	5:3 fluorotelomer carboxylic acid	914637-49-3	Below LOD	<0.372	ng/L	0.372	0.96
Wisconsin State Laboratory of Hygiene	27	2022-09-22 10:15:00	7:3 fluorotelomer carboxylic acid	812-70-4	Below LOD	<0.422	ng/L	0.422	0.96
Wisconsin State Laboratory of Hygiene	27	2022-09-22 10:15:00	Perfluoro-n-butanesulfonic acid	375-73-5	Valid Result	9.54	ng/L	0.222	0.96
Wisconsin State Laboratory of Hygiene	27	2022-09-22 10:15:00	Perfluoro-n-hexanesulfonic acid	355-46-4	Valid Result	134	ng/L	1.42	10
Wisconsin State Laboratory of Hygiene	27	2022-09-22 10:15:00	Perfluoro-n-heptanesulfonic acid	375-92-8	Valid Result	202	ng/L	1.9	10
Wisconsin State Laboratory of Hygiene	27	2022-09-22 10:15:00	Perfluoro-n-decanesulfonic acid	335-77-3	Below LOD	<0.247	ng/L	0.247	0.96
Wisconsin State Laboratory of Hygiene	27	2022-09-22 10:15:00	PERFLUORO-N-BUTANOIC ACID	375-22-4	Valid Result	411	ng/L	3.46	10
Wisconsin State Laboratory of Hygiene	27	2022-09-22 10:15:00	N-Ethyl perfluorooctanesulfonamidoethanol	1691-99-2	Below LOD	<0.204	ng/L	0.204	0.96
Wisconsin State Laboratory of Hygiene	27	2022-09-22 10:15:00	4:2 Fluorotelomer sulfonic acid	757124-72-4	Below LOD	<0.182	ng/L	0.182	0.96
Wisconsin State Laboratory of Hygiene	27	2022-09-22 10:15:00	6:2 Fluorotelomer sulfonic acid	27619-97-2	Valid Result	35	ng/L	2.72	10
Wisconsin State Laboratory of Hygiene	27	2022-09-22 10:15:00	8:2 Fluorotelomer sulfonic acid	39108-34-4	Below LOD	<0.252	ng/L	0.252	0.96
Wisconsin State Laboratory of Hygiene	27	2022-09-22 10:15:00	10:2 Fluorotelomer sulfonic acid	120226-60-0	Below LOD	<0.197	ng/L	0.197	0.96
Wisconsin State Laboratory of Hygiene	27	2022-09-22 10:15:00	N-methyl perfluorooctanesulfonamidoacetic acid	2355-31-9	Below LOD	<0.210	ng/L	0.21	0.96
Wisconsin State Laboratory of Hygiene	27	2022-09-22 10:15:00	N-ethyl perfluorooctanesulfonamidoacetic acid	2991-50-6	Below LOD	<0.204	ng/L	0.204	0.96
Wisconsin State Laboratory of Hygiene	27	2022-09-22 10:15:00	Hexafluoropropylene oxide dimer acid	13252-13-6	Below LOD	<0.184	ng/L	0.184	0.96
Wisconsin State Laboratory of Hygiene	27	2022-09-22 10:15:00	4,8-Dioxa-3H-perfluorononanoic acid	919005-14-4	Below LOD	<0.123	ng/L	0.123	0.96
Wisconsin State Laboratory of Hygiene	27	2022-09-22 10:15:00	11-chloroeicosafluoro-3-oxaundecane-1-sulfonic acid	763051-92-9	Below LOD	<0.143	ng/L	0.143	0.96
Wisconsin State Laboratory of Hygiene	27	2022-09-22 10:15:00	9-chlorohexadecafluoro-3-oxanone-1-sulfonic acid	756426-58-1	Below LOD	<0.175	ng/L	0.175	0.96
Wisconsin State Laboratory of Hygiene	27	2022-09-22 10:15:00	Perfluoropentanesulfonic acid	2706-91-4	Valid Result	6.42	ng/L	0.131	0.96
Wisconsin State Laboratory of Hygiene	27	2022-09-22 10:15:00	Perfluorononanesulfonic acid	68259-12-1	Below LOD	<0.175	ng/L	0.175	0.96
Wisconsin State Laboratory of Hygiene	27	2022-09-22 10:15:00	Perfluorododecanesulfonic acid	79780-39-5	Below LOD	<0.382	ng/L	0.382	0.96
Wisconsin State Laboratory of Hygiene	27	2022-09-22 10:15:00	Perfluorooctanesulfonamide	754-91-6	Below LOD	<0.149	ng/L	0.149	0.96
Wisconsin State Laboratory of Hygiene	27	2022-09-22 10:15:00	N-methyl perfluorooctanesulfonamide	31506-32-8	Below LOD	<0.960	ng/L	0.96	1.92
Wisconsin State Laboratory of Hygiene	27	2022-09-22 10:15:00	N-ethyl perfluorooctanesulfonamide	4151-50-2	Below LOD	<0.666	ng/L	0.666	1.92
Wisconsin State Laboratory of Hygiene	27	2022-09-22 10:15:00	N-Methyl perfluorooctanesulfonamidoethanol	24448-09-7	Below LOD	<0.270	ng/L	0.27	0.96
UWSP Water and Environmental Analysis Lab	27	2022-07-12 08:35:00	POTASSIUM TOTAL RECOVERABLE		Valid Result	1.143	MG/L	0.015	0.05
UWSP Water and Environmental Analysis Lab	27	2022-07-12 08:35:00	SULFUR		Valid Result	3.16	MG/L	0.02	0.07
UWSP Water and Environmental Analysis Lab	27	2022-07-12 08:35:00	CONDUCTIVITY, UMHOS/CM @ 25C		Valid Result	145	UMHOS/CM	1
UWSP Water and Environmental Analysis Lab	27	2022-07-12 08:35:00	ZINC TOTAL REC		Between LOD and LOQ	0.004	MG/L	0.003	0.011
UWSP Water and Environmental Analysis Lab	27	2022-07-12 08:35:00	LEAD TOTAL REC		Below LOD	ND	MG/L	0.004	0.012
UWSP Water and Environmental Analysis Lab	27	2022-07-12 08:35:00	MANGANESE, TOTAL RECOVERABLE		Between LOD and LOQ	0.002	MG/L	0.001	0.002
UWSP Water and Environmental Analysis Lab	27	2022-07-12 08:35:00	COPPER TOTAL		Valid Result	0.01	MG/L	0.0005	0.002
UWSP Water and Environmental Analysis Lab	27	2022-07-12 08:35:00	SODIUM TOTAL RECOVERABLE		Valid Result	2.821	MG/L	0.234	0.781
UWSP Water and Environmental Analysis Lab	27	2022-07-12 08:35:00	CHLORIDE		Valid Result	6.6	MG/L	0.5	1.5
UWSP Water and Environmental Analysis Lab	27	2022-07-12 08:35:00	ARSENIC TOTAL RECOVERABLE		Below LOD	ND	MG/L	0.005	0.018
UWSP Water and Environmental Analysis Lab	27	2022-07-12 08:35:00	IRON TOTAL RECOVERABLE		Between LOD and LOQ	0.016	MG/L	0.005	0.018
UWSP Water and Environmental Analysis Lab	27	2022-07-12 08:35:00	MAGNESIUM TOTAL RECOVERABLE		Valid Result	4.565	MG/L	0.007	0.024
UWSP Water and Environmental Analysis Lab	27	2022-07-12 08:35:00	PHOSPHORUS TOTAL		Between LOD and LOQ	0.009	MG/L	0.005	0.017
UWSP Water and Environmental Analysis Lab	27	2022-07-12 08:35:00	CARBON TOTAL ORGANIC		Between LOD and LOQ	0.7	MG/L	0.3	1.1
UWSP Water and Environmental Analysis Lab	27	2022-07-12 08:35:00	CALCIUM TOTAL RECOVERABLE		Valid Result	15.03	MG/L	0.02	0.067
UWSP Water and Environmental Analysis Lab	27	2022-07-12 08:35:00	NITROGEN NH3-N TOTAL		Below LOD	ND	MG/L	0.01	0.03
UWSP Water and Environmental Analysis Lab	27	2022-07-12 08:35:00	NITROGEN NO3+NO2		Valid Result	4.2	MG/L	0.1	0.3
UWSP Water and Environmental Analysis Lab	27	2022-07-12 08:35:00	PH LAB		Valid Result	6.3	SU	0.1	0.3
UWSP Water and Environmental Analysis Lab	27	2022-07-12 08:35:00	ALKALINITY TOTAL CACO3		Valid Result	32	MG/L	4
UWSP Water and Environmental Analysis Lab	27	2022-07-12 08:35:00	ALACHLOR ESA (Alachlor ethanesulfonic acid)		Below LOD	ND	UG/L	0.08
UWSP Water and Environmental Analysis Lab	27	2022-07-12 08:35:00	CAFFEINE		Below LOD	ND	NG/L	12	40
UWSP Water and Environmental Analysis Lab	27	2022-07-12 08:35:00	CARBAMAZEPINE		Below LOD	ND	NG/L	2	6.7
UWSP Water and Environmental Analysis Lab	27	2022-07-12 08:35:00	PARAXANTHINE		Below LOD	ND	NG/L	5	16.7
UWSP Water and Environmental Analysis Lab	27	2022-07-12 08:35:00	SULFAMETHOXAZOLE		Below LOD	ND	NG/L	5	16.7
UWSP Water and Environmental Analysis Lab	27	2022-07-12 08:35:00	ALACHLOR OA		Below LOD	ND	UG/L	0.08
UWSP Water and Environmental Analysis Lab	27	2022-07-12 08:35:00	METOLACHLOR ESA		Below LOD	ND	UG/L	0.08
UWSP Water and Environmental Analysis Lab	27	2022-07-12 08:35:00	METOLACHLOR OA		Below LOD	ND	UG/L	0.08
UWSP Water and Environmental Analysis Lab	27	2022-07-12 08:35:00	Sucralose		Valid Result	328	NG/L	25	83.3
UWSP Water and Environmental Analysis Lab	27	2022-07-12 08:35:00	Acesulfame		Valid Result	134	NG/L	5	16.7
Wisconsin State Laboratory of Hygiene	28	2022-08-10 10:32:00	Perfluoro-n-octanoic acid	335-67-1	Valid Result	2.26	ng/L	0.101	0.933
Wisconsin State Laboratory of Hygiene	28	2022-08-10 10:32:00	Perfluoro-n-octanesulfonic acid	1763-23-1	Valid Result	2.15	ng/L	0.133	0.933
Wisconsin State Laboratory of Hygiene	28	2022-08-10 10:32:00	PERFLUORO-N-PENTANOIC ACID	2706-90-3	Valid Result	1.63	ng/L	0.14	0.933
Wisconsin State Laboratory of Hygiene	28	2022-08-10 10:32:00	PERFLUORO-N-HEXANOIC ACID	307-24-4	Valid Result	1.93	ng/L	0.19	0.933
Wisconsin State Laboratory of Hygiene	28	2022-08-10 10:32:00	PERFLUORO-N-HEPTANOIC ACID	375-85-9	Between LOD and LOQ	0.855	ng/L	0.14	0.933
Wisconsin State Laboratory of Hygiene	28	2022-08-10 10:32:00	PERFLUORO-N-NONANOIC ACID	375-95-1	Below LOD	<0.138	ng/L	0.138	0.933
Wisconsin State Laboratory of Hygiene	28	2022-08-10 10:32:00	PERFLUORO-N-DECANOIC ACID	335-76-2	Below LOD	<0.152	ng/L	0.152	0.933
Wisconsin State Laboratory of Hygiene	28	2022-08-10 10:32:00	PERFLUORO-N-UNDECANOIC ACID	2058-94-8	Below LOD	<0.207	ng/L	0.207	0.933
Wisconsin State Laboratory of Hygiene	28	2022-08-10 10:32:00	PERFLUORO-N-DODECANOIC ACID	307-55-1	Below LOD	<0.253	ng/L	0.253	0.933
Wisconsin State Laboratory of Hygiene	28	2022-08-10 10:32:00	PERFLOURO-N-TRIDECANOIC ACID	72629-94-8	Below LOD	<0.180	ng/L	0.18	0.933
Wisconsin State Laboratory of Hygiene	28	2022-08-10 10:32:00	PERFLOURO-N-TETRADECANOIC ACID	376-06-7	Below LOD	<0.163	ng/L	0.163	0.933
Wisconsin State Laboratory of Hygiene	28	2022-08-10 10:32:00	Perfluoroethylcyclohexane sulfonic acid	133201-07-7	Below LOD	<0.178	ng/L	0.178	0.933
Wisconsin State Laboratory of Hygiene	28	2022-08-10 10:32:00	Perfluoropropanesulfonic acid	423-41-6	Below LOD	<0.241	ng/L	0.241	0.933
Wisconsin State Laboratory of Hygiene	28	2022-08-10 10:32:00	Perfluorobutanesulfonamide	30334-69-1	Below LOD	<0.403	ng/L	0.403	0.933
Wisconsin State Laboratory of Hygiene	28	2022-08-10 10:32:00	Perfluorohexanesulfonamide	41997-13-1	Below LOD	<0.451	ng/L	0.451	0.933
Wisconsin State Laboratory of Hygiene	28	2022-08-10 10:32:00	6:2 fluorotelomer unsaturated carboxylic acid	70887-88-6	Below LOD	<0.269	ng/L	0.269	0.933
Wisconsin State Laboratory of Hygiene	28	2022-08-10 10:32:00	8:2 fluorotelomer unsaturated carboxylic acid	70887-84-2	Below LOD	<0.203	ng/L	0.203	0.933
Wisconsin State Laboratory of Hygiene	28	2022-08-10 10:32:00	10:2 fluorotelomer unsaturated carboxylic acid	70887-94-4	Below LOD	<0.341	ng/L	0.341	0.933
Wisconsin State Laboratory of Hygiene	28	2022-08-10 10:32:00	3:3 fluorotelomer carboxylic acid	356-02-5	Below LOD	<0.233	ng/L	0.233	0.933
Wisconsin State Laboratory of Hygiene	28	2022-08-10 10:32:00	5:3 fluorotelomer carboxylic acid	914637-49-3	Below LOD	<0.361	ng/L	0.361	0.933
Wisconsin State Laboratory of Hygiene	28	2022-08-10 10:32:00	7:3 fluorotelomer carboxylic acid	812-70-4	Below LOD	<0.410	ng/L	0.41	0.933
Wisconsin State Laboratory of Hygiene	28	2022-08-10 10:32:00	Perfluoro-n-butanesulfonic acid	375-73-5	Valid Result	2.18	ng/L	0.215	0.933
Wisconsin State Laboratory of Hygiene	28	2022-08-10 10:32:00	Perfluoro-n-hexanesulfonic acid	355-46-4	Between LOD and LOQ	0.737	ng/L	0.132	0.933
Wisconsin State Laboratory of Hygiene	28	2022-08-10 10:32:00	Perfluoro-n-heptanesulfonic acid	375-92-8	Below LOD	<0.177	ng/L	0.177	0.933
Wisconsin State Laboratory of Hygiene	28	2022-08-10 10:32:00	Perfluoro-n-decanesulfonic acid	335-77-3	Below LOD	<0.240	ng/L	0.24	0.933
Wisconsin State Laboratory of Hygiene	28	2022-08-10 10:32:00	PERFLUORO-N-BUTANOIC ACID	375-22-4	Valid Result	2.67	ng/L	0.323	0.933
Wisconsin State Laboratory of Hygiene	28	2022-08-10 10:32:00	N-Ethyl perfluorooctanesulfonamidoethanol	1691-99-2	Below LOD	<0.198	ng/L	0.198	0.933
Wisconsin State Laboratory of Hygiene	28	2022-08-10 10:32:00	4:2 Fluorotelomer sulfonic acid	757124-72-4	Below LOD	<0.177	ng/L	0.177	0.933
[truncated: 30,849 more rows]

## Sheet: Table S23
Laboratory results: field QC samples							ND = not detected
Analysis Lab Name	Study Well Number	Type of Field QC sample	Collection Start Date/Time	Parameter Description	CAS number (PFAS only)	Result Qualifier	Result Value	Units	detection limit	quantitation limit
UWSP Water and Environmental Analysis Lab	12	Blank	2022-07-26 11:06:00	POTASSIUM TOTAL RECOVERABLE		Below LOD	ND	MG/L	0.015	0.05
UWSP Water and Environmental Analysis Lab	12	DUP	2022-07-26 11:06:00	POTASSIUM TOTAL RECOVERABLE		Valid Result	0.586	MG/L	0.015	0.05
UWSP Water and Environmental Analysis Lab	12	Blank	2022-07-26 11:06:00	SULFUR		Below LOD	ND	MG/L	0.02	0.07
UWSP Water and Environmental Analysis Lab	12	DUP	2022-07-26 11:06:00	SULFUR		Valid Result	2.24	MG/L	0.02	0.07
UWSP Water and Environmental Analysis Lab	12	Blank	2022-07-26 11:06:00	CONDUCTIVITY, UMHOS/CM @ 25C		Below LOD	ND	UMHOS/CM	1
UWSP Water and Environmental Analysis Lab	12	DUP	2022-07-26 11:06:00	CONDUCTIVITY, UMHOS/CM @ 25C		Valid Result	203	UMHOS/CM	1
UWSP Water and Environmental Analysis Lab	12	Blank	2022-07-26 11:06:00	ZINC TOTAL REC		Below LOD	ND	MG/L	0.003	0.011
UWSP Water and Environmental Analysis Lab	12	DUP	2022-07-26 11:06:00	ZINC TOTAL REC		Below LOD	ND	MG/L	0.003	0.011
UWSP Water and Environmental Analysis Lab	12	Blank	2022-07-26 11:06:00	LEAD TOTAL REC		Below LOD	ND	MG/L	0.004	0.012
UWSP Water and Environmental Analysis Lab	12	DUP	2022-07-26 11:06:00	LEAD TOTAL REC		Below LOD	ND	MG/L	0.004	0.012
UWSP Water and Environmental Analysis Lab	12	Blank	2022-07-26 11:06:00	MANGANESE, TOTAL RECOVERABLE		Below LOD	ND	MG/L	0.001	0.002
UWSP Water and Environmental Analysis Lab	12	DUP	2022-07-26 11:06:00	MANGANESE, TOTAL RECOVERABLE		Valid Result	0.01	MG/L	0.001	0.002
UWSP Water and Environmental Analysis Lab	12	Blank	2022-07-26 11:06:00	COPPER TOTAL		Below LOD	ND	MG/L	0.0005	0.002
UWSP Water and Environmental Analysis Lab	12	DUP	2022-07-26 11:06:00	COPPER TOTAL		Below LOD	ND	MG/L	0.0005	0.002
UWSP Water and Environmental Analysis Lab	12	Blank	2022-07-26 11:06:00	SODIUM TOTAL RECOVERABLE		Below LOD	ND	MG/L	0.234	0.781
UWSP Water and Environmental Analysis Lab	12	DUP	2022-07-26 11:06:00	SODIUM TOTAL RECOVERABLE		Valid Result	3.281	MG/L	0.234	0.781
UWSP Water and Environmental Analysis Lab	12	Blank	2022-07-26 11:06:00	CHLORIDE		Below LOD	ND	MG/L	0.5	1.5
UWSP Water and Environmental Analysis Lab	12	DUP	2022-07-26 11:06:00	CHLORIDE		Below LOD	ND	MG/L	0.5	1.5
UWSP Water and Environmental Analysis Lab	12	Blank	2022-07-26 11:06:00	ARSENIC TOTAL RECOVERABLE		Below LOD	ND	MG/L	0.005	0.018
UWSP Water and Environmental Analysis Lab	12	DUP	2022-07-26 11:06:00	ARSENIC TOTAL RECOVERABLE		Below LOD	ND	MG/L	0.005	0.018
UWSP Water and Environmental Analysis Lab	12	Blank	2022-07-26 11:06:00	IRON TOTAL RECOVERABLE		Below LOD	ND	MG/L	0.005	0.018
UWSP Water and Environmental Analysis Lab	12	DUP	2022-07-26 11:06:00	IRON TOTAL RECOVERABLE		Valid Result	0.194	MG/L	0.005	0.018
UWSP Water and Environmental Analysis Lab	12	Blank	2022-07-26 11:06:00	MAGNESIUM TOTAL RECOVERABLE		Below LOD	ND	MG/L	0.007	0.024
UWSP Water and Environmental Analysis Lab	12	DUP	2022-07-26 11:06:00	MAGNESIUM TOTAL RECOVERABLE		Valid Result	8.798	MG/L	0.007	0.024
UWSP Water and Environmental Analysis Lab	12	Blank	2022-07-26 11:06:00	PHOSPHORUS TOTAL		Below LOD	ND	MG/L	0.005	0.017
UWSP Water and Environmental Analysis Lab	12	DUP	2022-07-26 11:06:00	PHOSPHORUS TOTAL		Valid Result	0.05	MG/L	0.005	0.017
UWSP Water and Environmental Analysis Lab	12	Blank	2022-07-26 11:06:00	CARBON TOTAL ORGANIC		Below LOD	ND	MG/L	0.3	1.1
UWSP Water and Environmental Analysis Lab	12	DUP	2022-07-26 11:06:00	CARBON TOTAL ORGANIC		Between LOD and LOQ	0.5	MG/L	0.3	1.1
UWSP Water and Environmental Analysis Lab	12	Blank	2022-07-26 11:06:00	CALCIUM TOTAL RECOVERABLE		Below LOD	ND	MG/L	0.02	0.067
UWSP Water and Environmental Analysis Lab	12	DUP	2022-07-26 11:06:00	CALCIUM TOTAL RECOVERABLE		Valid Result	23.86	MG/L	0.02	0.067
UWSP Water and Environmental Analysis Lab	12	Blank	2022-07-26 11:06:00	NITROGEN NH3-N TOTAL		Below LOD	ND	MG/L	0.01	0.03
UWSP Water and Environmental Analysis Lab	12	DUP	2022-07-26 11:06:00	NITROGEN NH3-N TOTAL		Below LOD	ND	MG/L	0.01	0.03
UWSP Water and Environmental Analysis Lab	12	Blank	2022-07-26 11:06:00	NITROGEN NO3+NO2		Below LOD	ND	MG/L	0.1	0.3
UWSP Water and Environmental Analysis Lab	12	DUP	2022-07-26 11:06:00	NITROGEN NO3+NO2		Between LOD and LOQ	0.2	MG/L	0.1	0.3
UWSP Water and Environmental Analysis Lab	12	Blank	2022-07-26 11:06:00	PH LAB		Valid Result	6.14	SU	0.1	0.3
UWSP Water and Environmental Analysis Lab	12	DUP	2022-07-26 11:06:00	PH LAB		Valid Result	6.77	SU	0.1	0.3
UWSP Water and Environmental Analysis Lab	12	Blank	2022-07-26 11:06:00	ALKALINITY TOTAL CACO3		Below LOD	ND	MG/L	4
UWSP Water and Environmental Analysis Lab	12	DUP	2022-07-26 11:06:00	ALKALINITY TOTAL CACO3		Valid Result	101	MG/L	4
UWSP Water and Environmental Analysis Lab	12	Blank	2022-07-26 11:06:00	ALACHLOR ESA (Alachlor ethanesulfonic acid)		Below LOD	ND	UG/L	0.08
UWSP Water and Environmental Analysis Lab	12	DUP	2022-07-26 11:06:00	ALACHLOR ESA (Alachlor ethanesulfonic acid)		Below LOD	ND	UG/L	0.08
UWSP Water and Environmental Analysis Lab	12	Blank	2022-07-26 11:06:00	CAFFEINE		Below LOD	ND	NG/L	12	40
UWSP Water and Environmental Analysis Lab	12	DUP	2022-07-26 11:06:00	CAFFEINE		Below LOD	ND	NG/L	12	40
UWSP Water and Environmental Analysis Lab	12	Blank	2022-07-26 11:06:00	CARBAMAZEPINE		Below LOD	ND	NG/L	2	6.7
UWSP Water and Environmental Analysis Lab	12	DUP	2022-07-26 11:06:00	CARBAMAZEPINE		Below LOD	ND	NG/L	2	6.7
UWSP Water and Environmental Analysis Lab	12	Blank	2022-07-26 11:06:00	PARAXANTHINE		Below LOD	ND	NG/L	5	16.7
UWSP Water and Environmental Analysis Lab	12	DUP	2022-07-26 11:06:00	PARAXANTHINE		Below LOD	ND	NG/L	5	16.7
UWSP Water and Environmental Analysis Lab	12	Blank	2022-07-26 11:06:00	SULFAMETHOXAZOLE		Below LOD	ND	NG/L	5	16.7
UWSP Water and Environmental Analysis Lab	12	DUP	2022-07-26 11:06:00	SULFAMETHOXAZOLE		Below LOD	ND	NG/L	5	16.7
UWSP Water and Environmental Analysis Lab	12	Blank	2022-07-26 11:06:00	ALACHLOR OA		Below LOD	ND	UG/L	0.08
UWSP Water and Environmental Analysis Lab	12	DUP	2022-07-26 11:06:00	ALACHLOR OA		Below LOD	ND	UG/L	0.08
UWSP Water and Environmental Analysis Lab	12	Blank	2022-07-26 11:06:00	METOLACHLOR ESA		Below LOD	ND	UG/L	0.08
UWSP Water and Environmental Analysis Lab	12	DUP	2022-07-26 11:06:00	METOLACHLOR ESA		Below LOD	ND	UG/L	0.08
UWSP Water and Environmental Analysis Lab	12	Blank	2022-07-26 11:06:00	METOLACHLOR OA		Below LOD	ND	UG/L	0.08
UWSP Water and Environmental Analysis Lab	12	DUP	2022-07-26 11:06:00	METOLACHLOR OA		Below LOD	ND	UG/L	0.08
UWSP Water and Environmental Analysis Lab	12	Blank	2022-07-26 11:06:00	Sucralose		Below LOD	ND	NG/L	25	83.3
UWSP Water and Environmental Analysis Lab	12	DUP	2022-07-26 11:06:00	Sucralose		Below LOD	ND	NG/L	25	83.3
UWSP Water and Environmental Analysis Lab	12	Blank	2022-07-26 11:06:00	Acesulfame		Below LOD	ND	NG/L	5	16.7
UWSP Water and Environmental Analysis Lab	12	DUP	2022-07-26 11:06:00	Acesulfame		Below LOD	ND	NG/L	5	16.7
Wisconsin State Laboratory of Hygiene	14	Blank	2022-09-14 10:15:00	Perfluoro-n-octanoic acid	335-67-1	Below LOD	<0.105	ng/L	0.105	0.969
Wisconsin State Laboratory of Hygiene	14	Blank	2022-09-14 10:15:00	Perfluoro-n-octanesulfonic acid	1763-23-1	Below LOD	<0.139	ng/L	0.139	0.969
Wisconsin State Laboratory of Hygiene	14	Blank	2022-09-14 10:15:00	PERFLUORO-N-PENTANOIC ACID	2706-90-3	Below LOD	<0.145	ng/L	0.145	0.969
Wisconsin State Laboratory of Hygiene	14	Blank	2022-09-14 10:15:00	PERFLUORO-N-HEXANOIC ACID	307-24-4	Below LOD	<0.198	ng/L	0.198	0.969
Wisconsin State Laboratory of Hygiene	14	Blank	2022-09-14 10:15:00	PERFLUORO-N-HEPTANOIC ACID	375-85-9	Below LOD	<0.145	ng/L	0.145	0.969
Wisconsin State Laboratory of Hygiene	14	Blank	2022-09-14 10:15:00	PERFLUORO-N-NONANOIC ACID	375-95-1	Below LOD	<0.143	ng/L	0.143	0.969
Wisconsin State Laboratory of Hygiene	14	Blank	2022-09-14 10:15:00	PERFLUORO-N-DECANOIC ACID	335-76-2	Below LOD	<0.158	ng/L	0.158	0.969
Wisconsin State Laboratory of Hygiene	14	Blank	2022-09-14 10:15:00	PERFLUORO-N-UNDECANOIC ACID	2058-94-8	Below LOD	<0.215	ng/L	0.215	0.969
Wisconsin State Laboratory of Hygiene	14	Blank	2022-09-14 10:15:00	PERFLUORO-N-DODECANOIC ACID	307-55-1	Below LOD	<0.263	ng/L	0.263	0.969
Wisconsin State Laboratory of Hygiene	14	Blank	2022-09-14 10:15:00	PERFLOURO-N-TRIDECANOIC ACID	72629-94-8	Below LOD	<0.187	ng/L	0.187	0.969
Wisconsin State Laboratory of Hygiene	14	Blank	2022-09-14 10:15:00	PERFLOURO-N-TETRADECANOIC ACID	376-06-7	Below LOD	<0.170	ng/L	0.17	0.969
Wisconsin State Laboratory of Hygiene	14	Blank	2022-09-14 10:15:00	Perfluoroethylcyclohexane sulfonic acid	133201-07-7	Below LOD	<0.185	ng/L	0.185	0.969
Wisconsin State Laboratory of Hygiene	14	Blank	2022-09-14 10:15:00	Perfluoropropanesulfonic acid	423-41-6	Below LOD	<0.250	ng/L	0.25	0.969
Wisconsin State Laboratory of Hygiene	14	Blank	2022-09-14 10:15:00	Perfluorobutanesulfonamide	30334-69-1	Below LOD	<0.419	ng/L	0.419	0.969
Wisconsin State Laboratory of Hygiene	14	Blank	2022-09-14 10:15:00	Perfluorohexanesulfonamide	41997-13-1	Below LOD	<0.469	ng/L	0.469	0.969
Wisconsin State Laboratory of Hygiene	14	Blank	2022-09-14 10:15:00	6:2 fluorotelomer unsaturated carboxylic acid	70887-88-6	Below LOD	<0.279	ng/L	0.279	0.969
Wisconsin State Laboratory of Hygiene	14	Blank	2022-09-14 10:15:00	8:2 fluorotelomer unsaturated carboxylic acid	70887-84-2	Below LOD	<0.211	ng/L	0.211	0.969
Wisconsin State Laboratory of Hygiene	14	Blank	2022-09-14 10:15:00	10:2 fluorotelomer unsaturated carboxylic acid	70887-94-4	Below LOD	<0.355	ng/L	0.355	0.969
Wisconsin State Laboratory of Hygiene	14	Blank	2022-09-14 10:15:00	3:3 fluorotelomer carboxylic acid	356-02-5	Below LOD	<0.242	ng/L	0.242	0.969
Wisconsin State Laboratory of Hygiene	14	Blank	2022-09-14 10:15:00	5:3 fluorotelomer carboxylic acid	914637-49-3	Below LOD	<0.375	ng/L	0.375	0.969
Wisconsin State Laboratory of Hygiene	14	Blank	2022-09-14 10:15:00	7:3 fluorotelomer carboxylic acid	812-70-4	Below LOD	<0.427	ng/L	0.427	0.969
Wisconsin State Laboratory of Hygiene	14	Blank	2022-09-14 10:15:00	Perfluoro-n-butanesulfonic acid	375-73-5	Below LOD	<0.224	ng/L	0.224	0.969
Wisconsin State Laboratory of Hygiene	14	Blank	2022-09-14 10:15:00	Perfluoro-n-hexanesulfonic acid	355-46-4	Below LOD	<0.138	ng/L	0.138	0.969
Wisconsin State Laboratory of Hygiene	14	Blank	2022-09-14 10:15:00	Perfluoro-n-heptanesulfonic acid	375-92-8	Below LOD	<0.184	ng/L	0.184	0.969
Wisconsin State Laboratory of Hygiene	14	Blank	2022-09-14 10:15:00	Perfluoro-n-decanesulfonic acid	335-77-3	Below LOD	<0.249	ng/L	0.249	0.969
Wisconsin State Laboratory of Hygiene	14	Blank	2022-09-14 10:15:00	PERFLUORO-N-BUTANOIC ACID	375-22-4	Below LOD	<0.335	ng/L	0.335	0.969
Wisconsin State Laboratory of Hygiene	14	Blank	2022-09-14 10:15:00	N-Ethyl perfluorooctanesulfonamidoethanol	1691-99-2	Below LOD	< 0.969	ng/L	0.206	0.969
Wisconsin State Laboratory of Hygiene	14	Blank	2022-09-14 10:15:00	4:2 Fluorotelomer sulfonic acid	757124-72-4	Below LOD	<0.184	ng/L	0.184	0.969
Wisconsin State Laboratory of Hygiene	14	Blank	2022-09-14 10:15:00	6:2 Fluorotelomer sulfonic acid	27619-97-2	Below LOD	<0.264	ng/L	0.264	0.969
Wisconsin State Laboratory of Hygiene	14	Blank	2022-09-14 10:15:00	8:2 Fluorotelomer sulfonic acid	39108-34-4	Below LOD	<0.254	ng/L	0.254	0.969
Wisconsin State Laboratory of Hygiene	14	Blank	2022-09-14 10:15:00	10:2 Fluorotelomer sulfonic acid	120226-60-0	Below LOD	<0.199	ng/L	0.199	0.969
Wisconsin State Laboratory of Hygiene	14	Blank	2022-09-14 10:15:00	N-methyl perfluorooctanesulfonamidoacetic acid	2355-31-9	Below LOD	<0.212	ng/L	0.212	0.969
Wisconsin State Laboratory of Hygiene	14	Blank	2022-09-14 10:15:00	N-ethyl perfluorooctanesulfonamidoacetic acid	2991-50-6	Below LOD	<0.206	ng/L	0.206	0.969
Wisconsin State Laboratory of Hygiene	14	Blank	2022-09-14 10:15:00	Hexafluoropropylene oxide dimer acid	13252-13-6	Below LOD	<0.186	ng/L	0.186	0.969
Wisconsin State Laboratory of Hygiene	14	Blank	2022-09-14 10:15:00	4,8-Dioxa-3H-perfluorononanoic acid	919005-14-4	Below LOD	<0.124	ng/L	0.124	0.969
Wisconsin State Laboratory of Hygiene	14	Blank	2022-09-14 10:15:00	11-chloroeicosafluoro-3-oxaundecane-1-sulfonic acid	763051-92-9	Below LOD	<0.144	ng/L	0.144	0.969
Wisconsin State Laboratory of Hygiene	14	Blank	2022-09-14 10:15:00	9-chlorohexadecafluoro-3-oxanone-1-sulfonic acid	756426-58-1	Below LOD	<0.176	ng/L	0.176	0.969
Wisconsin State Laboratory of Hygiene	14	Blank	2022-09-14 10:15:00	Perfluoropentanesulfonic acid	2706-91-4	Below LOD	<0.132	ng/L	0.132	0.969
Wisconsin State Laboratory of Hygiene	14	Blank	2022-09-14 10:15:00	Perfluorononanesulfonic acid	68259-12-1	Below LOD	<0.176	ng/L	0.176	0.969
Wisconsin State Laboratory of Hygiene	14	Blank	2022-09-14 10:15:00	Perfluorododecanesulfonic acid	79780-39-5	Below LOD	<0.386	ng/L	0.386	0.969
Wisconsin State Laboratory of Hygiene	14	Blank	2022-09-14 10:15:00	Perfluorooctanesulfonamide	754-91-6	Below LOD	<0.150	ng/L	0.15	0.969
Wisconsin State Laboratory of Hygiene	14	Blank	2022-09-14 10:15:00	N-methyl perfluorooctanesulfonamide	31506-32-8	Below LOD	<0.969	ng/L	0.969	1.94
Wisconsin State Laboratory of Hygiene	14	Blank	2022-09-14 10:15:00	N-ethyl perfluorooctanesulfonamide	4151-50-2	Below LOD	<0.673	ng/L	0.673	1.94
Wisconsin State Laboratory of Hygiene	14	Blank	2022-09-14 10:15:00	N-Methyl perfluorooctanesulfonamidoethanol	24448-09-7	Below LOD	<0.272	ng/L	0.272	0.969
Wisconsin State Laboratory of Hygiene	17	Blank	2022-07-27 12:23:00	Perfluoro-n-octanoic acid	335-67-1	Below LOD	<0.109	ng/L	0.109	1.01
Wisconsin State Laboratory of Hygiene	17	Blank	2022-07-27 12:23:00	Perfluoro-n-octanesulfonic acid	1763-23-1	Below LOD	<0.145	ng/L	0.145	1.01
Wisconsin State Laboratory of Hygiene	17	Blank	2022-07-27 12:23:00	PERFLUORO-N-PENTANOIC ACID	2706-90-3	Below LOD	<0.152	ng/L	0.152	1.01
Wisconsin State Laboratory of Hygiene	17	Blank	2022-07-27 12:23:00	PERFLUORO-N-HEXANOIC ACID	307-24-4	Below LOD	<0.206	ng/L	0.206	1.01
Wisconsin State Laboratory of Hygiene	17	Blank	2022-07-27 12:23:00	PERFLUORO-N-HEPTANOIC ACID	375-85-9	Below LOD	<0.152	ng/L	0.152	1.01
Wisconsin State Laboratory of Hygiene	17	Blank	2022-07-27 12:23:00	PERFLUORO-N-NONANOIC ACID	375-95-1	Below LOD	<0.150	ng/L	0.15	1.01
Wisconsin State Laboratory of Hygiene	17	Blank	2022-07-27 12:23:00	PERFLUORO-N-DECANOIC ACID	335-76-2	Below LOD	<0.165	ng/L	0.165	1.01
Wisconsin State Laboratory of Hygiene	17	Blank	2022-07-27 12:23:00	PERFLUORO-N-UNDECANOIC ACID	2058-94-8	Below LOD	<0.225	ng/L	0.225	1.01
Wisconsin State Laboratory of Hygiene	17	Blank	2022-07-27 12:23:00	PERFLUORO-N-DODECANOIC ACID	307-55-1	Below LOD	<0.274	ng/L	0.274	1.01
Wisconsin State Laboratory of Hygiene	17	Blank	2022-07-27 12:23:00	PERFLOURO-N-TRIDECANOIC ACID	72629-94-8	Below LOD	<0.195	ng/L	0.195	1.01
Wisconsin State Laboratory of Hygiene	17	Blank	2022-07-27 12:23:00	PERFLOURO-N-TETRADECANOIC ACID	376-06-7	Below LOD	<0.177	ng/L	0.177	1.01
Wisconsin State Laboratory of Hygiene	17	Blank	2022-07-27 12:23:00	Perfluoroethylcyclohexane sulfonic acid	133201-07-7	Below LOD	<0.193	ng/L	0.193	1.01
Wisconsin State Laboratory of Hygiene	17	Blank	2022-07-27 12:23:00	Perfluoropropanesulfonic acid	423-41-6	Below LOD	<0.261	ng/L	0.261	1.01
Wisconsin State Laboratory of Hygiene	17	Blank	2022-07-27 12:23:00	Perfluorobutanesulfonamide	30334-69-1	Below LOD	<0.437	ng/L	0.437	1.01
Wisconsin State Laboratory of Hygiene	17	Blank	2022-07-27 12:23:00	Perfluorohexanesulfonamide	41997-13-1	Below LOD	<0.490	ng/L	0.49	1.01
Wisconsin State Laboratory of Hygiene	17	Blank	2022-07-27 12:23:00	6:2 fluorotelomer unsaturated carboxylic acid	70887-88-6	Below LOD	<0.291	ng/L	0.291	1.01
Wisconsin State Laboratory of Hygiene	17	Blank	2022-07-27 12:23:00	8:2 fluorotelomer unsaturated carboxylic acid	70887-84-2	Below LOD	<0.221	ng/L	0.221	1.01
Wisconsin State Laboratory of Hygiene	17	Blank	2022-07-27 12:23:00	10:2 fluorotelomer unsaturated carboxylic acid	70887-94-4	Below LOD	<0.370	ng/L	0.37	1.01
Wisconsin State Laboratory of Hygiene	17	Blank	2022-07-27 12:23:00	3:3 fluorotelomer carboxylic acid	356-02-5	Below LOD	<0.253	ng/L	0.253	1.01
Wisconsin State Laboratory of Hygiene	17	Blank	2022-07-27 12:23:00	5:3 fluorotelomer carboxylic acid	914637-49-3	Below LOD	<0.392	ng/L	0.392	1.01
Wisconsin State Laboratory of Hygiene	17	Blank	2022-07-27 12:23:00	7:3 fluorotelomer carboxylic acid	812-70-4	Below LOD	<0.445	ng/L	0.445	1.01
Wisconsin State Laboratory of Hygiene	17	Blank	2022-07-27 12:23:00	Perfluoro-n-butanesulfonic acid	375-73-5	Below LOD	<0.234	ng/L	0.234	1.01
Wisconsin State Laboratory of Hygiene	17	Blank	2022-07-27 12:23:00	Perfluoro-n-hexanesulfonic acid	355-46-4	Below LOD	<0.144	ng/L	0.144	1.01
Wisconsin State Laboratory of Hygiene	17	Blank	2022-07-27 12:23:00	Perfluoro-n-heptanesulfonic acid	375-92-8	Below LOD	<0.192	ng/L	0.192	1.01
Wisconsin State Laboratory of Hygiene	17	Blank	2022-07-27 12:23:00	Perfluoro-n-decanesulfonic acid	335-77-3	Below LOD	<0.260	ng/L	0.26	1.01
Wisconsin State Laboratory of Hygiene	17	Blank	2022-07-27 12:23:00	PERFLUORO-N-BUTANOIC ACID	375-22-4	Below LOD	<0.350	ng/L	0.35	1.01
Wisconsin State Laboratory of Hygiene	17	Blank	2022-07-27 12:23:00	N-Ethyl perfluorooctanesulfonamidoethanol	1691-99-2	Below LOD	<0.214	ng/L	0.214	1.01
Wisconsin State Laboratory of Hygiene	17	Blank	2022-07-27 12:23:00	4:2 Fluorotelomer sulfonic acid	757124-72-4	Below LOD	<0.192	ng/L	0.192	1.01
Wisconsin State Laboratory of Hygiene	17	Blank	2022-07-27 12:23:00	6:2 Fluorotelomer sulfonic acid	27619-97-2	Below LOD	<0.275	ng/L	0.275	1.01
Wisconsin State Laboratory of Hygiene	17	Blank	2022-07-27 12:23:00	8:2 Fluorotelomer sulfonic acid	39108-34-4	Below LOD	<0.265	ng/L	0.265	1.01
Wisconsin State Laboratory of Hygiene	17	Blank	2022-07-27 12:23:00	10:2 Fluorotelomer sulfonic acid	120226-60-0	Below LOD	<0.207	ng/L	0.207	1.01
Wisconsin State Laboratory of Hygiene	17	Blank	2022-07-27 12:23:00	N-methyl perfluorooctanesulfonamidoacetic acid	2355-31-9	Below LOD	<0.222	ng/L	0.222	1.01
Wisconsin State Laboratory of Hygiene	17	Blank	2022-07-27 12:23:00	N-ethyl perfluorooctanesulfonamidoacetic acid	2991-50-6	Below LOD	<0.214	ng/L	0.214	1.01
Wisconsin State Laboratory of Hygiene	17	Blank	2022-07-27 12:23:00	Hexafluoropropylene oxide dimer acid	13252-13-6	Below LOD	<0.194	ng/L	0.194	1.01
Wisconsin State Laboratory of Hygiene	17	Blank	2022-07-27 12:23:00	4,8-Dioxa-3H-perfluorononanoic acid	919005-14-4	Below LOD	<0.130	ng/L	0.13	1.01
Wisconsin State Laboratory of Hygiene	17	Blank	2022-07-27 12:23:00	11-chloroeicosafluoro-3-oxaundecane-1-sulfonic acid	763051-92-9	Below LOD	<0.151	ng/L	0.151	1.01
Wisconsin State Laboratory of Hygiene	17	Blank	2022-07-27 12:23:00	9-chlorohexadecafluoro-3-oxanone-1-sulfonic acid	756426-58-1	Below LOD	<0.184	ng/L	0.184	1.01
Wisconsin State Laboratory of Hygiene	17	Blank	2022-07-27 12:23:00	Perfluoropentanesulfonic acid	2706-91-4	Below LOD	<0.138	ng/L	0.138	1.01
Wisconsin State Laboratory of Hygiene	17	Blank	2022-07-27 12:23:00	Perfluorononanesulfonic acid	68259-12-1	Below LOD	<0.184	ng/L	0.184	1.01
Wisconsin State Laboratory of Hygiene	17	Blank	2022-07-27 12:23:00	Perfluorododecanesulfonic acid	79780-39-5	Below LOD	<0.403	ng/L	0.403	1.01
Wisconsin State Laboratory of Hygiene	17	Blank	2022-07-27 12:23:00	Perfluorooctanesulfonamide	754-91-6	Below LOD	<0.157	ng/L	0.157	1.01
Wisconsin State Laboratory of Hygiene	17	Blank	2022-07-27 12:23:00	N-methyl perfluorooctanesulfonamide	31506-32-8	Below LOD	<1.01	ng/L	1.01	2.02
Wisconsin State Laboratory of Hygiene	17	Blank	2022-07-27 12:23:00	N-ethyl perfluorooctanesulfonamide	4151-50-2	Below LOD	<0.702	ng/L	0.702	2.02
Wisconsin State Laboratory of Hygiene	17	Blank	2022-07-27 12:23:00	N-Methyl perfluorooctanesulfonamidoethanol	24448-09-7	Below LOD	<0.284	ng/L	0.284	1.01
Wisconsin State Laboratory of Hygiene	18	Blank	2022-06-09 10:30:00	Perfluoro-n-octanoic acid	335-67-1	Below LOD	<0.109	ng/L	0.109	1.01
Wisconsin State Laboratory of Hygiene	18	Blank	2022-06-09 10:30:00	Perfluoro-n-octanesulfonic acid	1763-23-1	Below LOD	<0.145	ng/L	0.145	1.01
Wisconsin State Laboratory of Hygiene	18	Blank	2022-06-09 10:30:00	PERFLUORO-N-PENTANOIC ACID	2706-90-3	Below LOD	<0.152	ng/L	0.152	1.01
Wisconsin State Laboratory of Hygiene	18	Blank	2022-06-09 10:30:00	PERFLUORO-N-HEXANOIC ACID	307-24-4	Below LOD	<0.206	ng/L	0.206	1.01
Wisconsin State Laboratory of Hygiene	18	Blank	2022-06-09 10:30:00	PERFLUORO-N-HEPTANOIC ACID	375-85-9	Below LOD	<0.152	ng/L	0.152	1.01
Wisconsin State Laboratory of Hygiene	18	Blank	2022-06-09 10:30:00	PERFLUORO-N-NONANOIC ACID	375-95-1	Below LOD	<0.150	ng/L	0.15	1.01
Wisconsin State Laboratory of Hygiene	18	Blank	2022-06-09 10:30:00	PERFLUORO-N-DECANOIC ACID	335-76-2	Below LOD	<0.165	ng/L	0.165	1.01
Wisconsin State Laboratory of Hygiene	18	Blank	2022-06-09 10:30:00	PERFLUORO-N-UNDECANOIC ACID	2058-94-8	Below LOD	<0.225	ng/L	0.225	1.01
Wisconsin State Laboratory of Hygiene	18	Blank	2022-06-09 10:30:00	PERFLUORO-N-DODECANOIC ACID	307-55-1	Below LOD	<0.274	ng/L	0.274	1.01
Wisconsin State Laboratory of Hygiene	18	Blank	2022-06-09 10:30:00	PERFLOURO-N-TRIDECANOIC ACID	72629-94-8	Below LOD	<0.195	ng/L	0.195	1.01
Wisconsin State Laboratory of Hygiene	18	Blank	2022-06-09 10:30:00	PERFLOURO-N-TETRADECANOIC ACID	376-06-7	Below LOD	<0.177	ng/L	0.177	1.01
Wisconsin State Laboratory of Hygiene	18	Blank	2022-06-09 10:30:00	Perfluoroethylcyclohexane sulfonic acid	133201-07-7	Below LOD	<0.193	ng/L	0.193	1.01
Wisconsin State Laboratory of Hygiene	18	Blank	2022-06-09 10:30:00	Perfluoropropanesulfonic acid	423-41-6	Below LOD	<0.261	ng/L	0.261	1.01
Wisconsin State Laboratory of Hygiene	18	Blank	2022-06-09 10:30:00	Perfluorobutanesulfonamide	30334-69-1	Below LOD	<0.437	ng/L	0.437	1.01
Wisconsin State Laboratory of Hygiene	18	Blank	2022-06-09 10:30:00	Perfluorohexanesulfonamide	41997-13-1	Below LOD	<0.490	ng/L	0.49	1.01
Wisconsin State Laboratory of Hygiene	18	Blank	2022-06-09 10:30:00	6:2 fluorotelomer unsaturated carboxylic acid	70887-88-6	Below LOD	<0.291	ng/L	0.291	1.01
Wisconsin State Laboratory of Hygiene	18	Blank	2022-06-09 10:30:00	8:2 fluorotelomer unsaturated carboxylic acid	70887-84-2	Below LOD	<0.221	ng/L	0.221	1.01
Wisconsin State Laboratory of Hygiene	18	Blank	2022-06-09 10:30:00	10:2 fluorotelomer unsaturated carboxylic acid	70887-94-4	Below LOD	<0.370	ng/L	0.37	1.01
Wisconsin State Laboratory of Hygiene	18	Blank	2022-06-09 10:30:00	3:3 fluorotelomer carboxylic acid	356-02-5	Below LOD	<0.253	ng/L	0.253	1.01
Wisconsin State Laboratory of Hygiene	18	Blank	2022-06-09 10:30:00	5:3 fluorotelomer carboxylic acid	914637-49-3	Below LOD	<0.391	ng/L	0.391	1.01
Wisconsin State Laboratory of Hygiene	18	Blank	2022-06-09 10:30:00	7:3 fluorotelomer carboxylic acid	812-70-4	Below LOD	<0.445	ng/L	0.445	1.01
Wisconsin State Laboratory of Hygiene	18	Blank	2022-06-09 10:30:00	Perfluoro-n-butanesulfonic acid	375-73-5	Below LOD	<0.234	ng/L	0.234	1.01
Wisconsin State Laboratory of Hygiene	18	Blank	2022-06-09 10:30:00	Perfluoro-n-hexanesulfonic acid	355-46-4	Below LOD	<0.144	ng/L	0.144	1.01
Wisconsin State Laboratory of Hygiene	18	Blank	2022-06-09 10:30:00	Perfluoro-n-heptanesulfonic acid	375-92-8	Below LOD	<0.192	ng/L	0.192	1.01
Wisconsin State Laboratory of Hygiene	18	Blank	2022-06-09 10:30:00	Perfluoro-n-decanesulfonic acid	335-77-3	Below LOD	<0.260	ng/L	0.26	1.01
Wisconsin State Laboratory of Hygiene	18	Blank	2022-06-09 10:30:00	PERFLUORO-N-BUTANOIC ACID	375-22-4	Below LOD	<0.350	ng/L	0.35	1.01
Wisconsin State Laboratory of Hygiene	18	Blank	2022-06-09 10:30:00	N-Ethyl perfluorooctanesulfonamidoethanol	1691-99-2	Below LOD	<0.214	ng/L	0.214	1.01
Wisconsin State Laboratory of Hygiene	18	Blank	2022-06-09 10:30:00	4:2 Fluorotelomer sulfonic acid	757124-72-4	Below LOD	<0.192	ng/L	0.192	1.01
Wisconsin State Laboratory of Hygiene	18	Blank	2022-06-09 10:30:00	6:2 Fluorotelomer sulfonic acid	27619-97-2	Below LOD	<0.275	ng/L	0.275	1.01
Wisconsin State Laboratory of Hygiene	18	Blank	2022-06-09 10:30:00	8:2 Fluorotelomer sulfonic acid	39108-34-4	Below LOD	<0.265	ng/L	0.265	1.01
Wisconsin State Laboratory of Hygiene	18	Blank	2022-06-09 10:30:00	10:2 Fluorotelomer sulfonic acid	120226-60-0	Below LOD	<0.207	ng/L	0.207	1.01
Wisconsin State Laboratory of Hygiene	18	Blank	2022-06-09 10:30:00	N-methyl perfluorooctanesulfonamidoacetic acid	2355-31-9	Below LOD	<0.222	ng/L	0.222	1.01
Wisconsin State Laboratory of Hygiene	18	Blank	2022-06-09 10:30:00	N-ethyl perfluorooctanesulfonamidoacetic acid	2991-50-6	Below LOD	<0.214	ng/L	0.214	1.01
Wisconsin State Laboratory of Hygiene	18	Blank	2022-06-09 10:30:00	Hexafluoropropylene oxide dimer acid	13252-13-6	Below LOD	<0.194	ng/L	0.194	1.01
Wisconsin State Laboratory of Hygiene	18	Blank	2022-06-09 10:30:00	4,8-Dioxa-3H-perfluorononanoic acid	919005-14-4	Below LOD	<0.129	ng/L	0.129	1.01
Wisconsin State Laboratory of Hygiene	18	Blank	2022-06-09 10:30:00	11-chloroeicosafluoro-3-oxaundecane-1-sulfonic acid	763051-92-9	Below LOD	<0.151	ng/L	0.151	1.01
Wisconsin State Laboratory of Hygiene	18	Blank	2022-06-09 10:30:00	9-chlorohexadecafluoro-3-oxanone-1-sulfonic acid	756426-58-1	Below LOD	<0.184	ng/L	0.184	1.01
Wisconsin State Laboratory of Hygiene	18	Blank	2022-06-09 10:30:00	Perfluoropentanesulfonic acid	2706-91-4	Below LOD	<0.138	ng/L	0.138	1.01
Wisconsin State Laboratory of Hygiene	18	Blank	2022-06-09 10:30:00	Perfluorononanesulfonic acid	68259-12-1	Below LOD	<0.184	ng/L	0.184	1.01
Wisconsin State Laboratory of Hygiene	18	Blank	2022-06-09 10:30:00	Perfluorododecanesulfonic acid	79780-39-5	Below LOD	<0.403	ng/L	0.403	1.01
Wisconsin State Laboratory of Hygiene	18	Blank	2022-06-09 10:30:00	Perfluorooctanesulfonamide	754-91-6	Below LOD	<0.157	ng/L	0.157	1.01
Wisconsin State Laboratory of Hygiene	18	Blank	2022-06-09 10:30:00	N-methyl perfluorooctanesulfonamide	31506-32-8	Below LOD	<1.01	ng/L	1.01	2.02
Wisconsin State Laboratory of Hygiene	18	Blank	2022-06-09 10:30:00	N-ethyl perfluorooctanesulfonamide	4151-50-2	Below LOD	<0.702	ng/L	0.702	2.02
Wisconsin State Laboratory of Hygiene	18	Blank	2022-06-09 10:30:00	N-Methyl perfluorooctanesulfonamidoethanol	24448-09-7	Below LOD	<0.284	ng/L	0.284	1.01
Wisconsin State Laboratory of Hygiene	19	Blank	2022-08-24 11:20:00	Perfluoro-n-octanoic acid	335-67-1	Below LOD	<0.106	ng/L	0.106	0.986
Wisconsin State Laboratory of Hygiene	19	Blank	2022-08-24 11:20:00	Perfluoro-n-octanesulfonic acid	1763-23-1	Below LOD	<0.141	ng/L	0.141	0.986
Wisconsin State Laboratory of Hygiene	19	Blank	2022-08-24 11:20:00	PERFLUORO-N-PENTANOIC ACID	2706-90-3	Below LOD	<0.148	ng/L	0.148	0.986
Wisconsin State Laboratory of Hygiene	19	Blank	2022-08-24 11:20:00	PERFLUORO-N-HEXANOIC ACID	307-24-4	Below LOD	<0.201	ng/L	0.201	0.986
Wisconsin State Laboratory of Hygiene	19	Blank	2022-08-24 11:20:00	PERFLUORO-N-HEPTANOIC ACID	375-85-9	Below LOD	<0.148	ng/L	0.148	0.986
Wisconsin State Laboratory of Hygiene	19	Blank	2022-08-24 11:20:00	PERFLUORO-N-NONANOIC ACID	375-95-1	Below LOD	<0.146	ng/L	0.146	0.986
Wisconsin State Laboratory of Hygiene	19	Blank	2022-08-24 11:20:00	PERFLUORO-N-DECANOIC ACID	335-76-2	Below LOD	<0.161	ng/L	0.161	0.986
Wisconsin State Laboratory of Hygiene	19	Blank	2022-08-24 11:20:00	PERFLUORO-N-UNDECANOIC ACID	2058-94-8	Below LOD	<0.219	ng/L	0.219	0.986
Wisconsin State Laboratory of Hygiene	19	Blank	2022-08-24 11:20:00	PERFLUORO-N-DODECANOIC ACID	307-55-1	Below LOD	<0.267	ng/L	0.267	0.986
Wisconsin State Laboratory of Hygiene	19	Blank	2022-08-24 11:20:00	PERFLOURO-N-TRIDECANOIC ACID	72629-94-8	Below LOD	<0.190	ng/L	0.19	0.986
Wisconsin State Laboratory of Hygiene	19	Blank	2022-08-24 11:20:00	PERFLOURO-N-TETRADECANOIC ACID	376-06-7	Below LOD	<0.173	ng/L	0.173	0.986
Wisconsin State Laboratory of Hygiene	19	Blank	2022-08-24 11:20:00	Perfluoroethylcyclohexane sulfonic acid	133201-07-7	Below LOD	<0.188	ng/L	0.188	0.986
Wisconsin State Laboratory of Hygiene	19	Blank	2022-08-24 11:20:00	Perfluoropropanesulfonic acid	423-41-6	Below LOD	<0.254	ng/L	0.254	0.986
Wisconsin State Laboratory of Hygiene	19	Blank	2022-08-24 11:20:00	Perfluorobutanesulfonamide	30334-69-1	Below LOD	<0.426	ng/L	0.426	0.986
Wisconsin State Laboratory of Hygiene	19	Blank	2022-08-24 11:20:00	Perfluorohexanesulfonamide	41997-13-1	Below LOD	<0.477	ng/L	0.477	0.986
Wisconsin State Laboratory of Hygiene	19	Blank	2022-08-24 11:20:00	6:2 fluorotelomer unsaturated carboxylic acid	70887-88-6	Below LOD	<0.284	ng/L	0.284	0.986
Wisconsin State Laboratory of Hygiene	19	Blank	2022-08-24 11:20:00	8:2 fluorotelomer unsaturated carboxylic acid	70887-84-2	Below LOD	<0.215	ng/L	0.215	0.986
Wisconsin State Laboratory of Hygiene	19	Blank	2022-08-24 11:20:00	10:2 fluorotelomer unsaturated carboxylic acid	70887-94-4	Below LOD	<0.361	ng/L	0.361	0.986
Wisconsin State Laboratory of Hygiene	19	Blank	2022-08-24 11:20:00	3:3 fluorotelomer carboxylic acid	356-02-5	Below LOD	<0.246	ng/L	0.246	0.986
Wisconsin State Laboratory of Hygiene	19	Blank	2022-08-24 11:20:00	5:3 fluorotelomer carboxylic acid	914637-49-3	Below LOD	<0.382	ng/L	0.382	0.986
Wisconsin State Laboratory of Hygiene	19	Blank	2022-08-24 11:20:00	7:3 fluorotelomer carboxylic acid	812-70-4	Below LOD	<0.434	ng/L	0.434	0.986
Wisconsin State Laboratory of Hygiene	19	Blank	2022-08-24 11:20:00	Perfluoro-n-butanesulfonic acid	375-73-5	Below LOD	<0.228	ng/L	0.228	0.986
Wisconsin State Laboratory of Hygiene	19	Blank	2022-08-24 11:20:00	Perfluoro-n-hexanesulfonic acid	355-46-4	Below LOD	<0.140	ng/L	0.14	0.986
Wisconsin State Laboratory of Hygiene	19	Blank	2022-08-24 11:20:00	Perfluoro-n-heptanesulfonic acid	375-92-8	Below LOD	<0.187	ng/L	0.187	0.986
Wisconsin State Laboratory of Hygiene	19	Blank	2022-08-24 11:20:00	Perfluoro-n-decanesulfonic acid	335-77-3	Below LOD	<0.253	ng/L	0.253	0.986
Wisconsin State Laboratory of Hygiene	19	Blank	2022-08-24 11:20:00	PERFLUORO-N-BUTANOIC ACID	375-22-4	Below LOD	<0.341	ng/L	0.341	0.986
Wisconsin State Laboratory of Hygiene	19	Blank	2022-08-24 11:20:00	N-Ethyl perfluorooctanesulfonamidoethanol	1691-99-2	Below LOD	<0.209	ng/L	0.209	0.986
Wisconsin State Laboratory of Hygiene	19	Blank	2022-08-24 11:20:00	4:2 Fluorotelomer sulfonic acid	757124-72-4	Below LOD	<0.187	ng/L	0.187	0.986
Wisconsin State Laboratory of Hygiene	19	Blank	2022-08-24 11:20:00	6:2 Fluorotelomer sulfonic acid	27619-97-2	Below LOD	<0.268	ng/L	0.268	0.986
Wisconsin State Laboratory of Hygiene	19	Blank	2022-08-24 11:20:00	8:2 Fluorotelomer sulfonic acid	39108-34-4	Below LOD	<0.258	ng/L	0.258	0.986
Wisconsin State Laboratory of Hygiene	19	Blank	2022-08-24 11:20:00	10:2 Fluorotelomer sulfonic acid	120226-60-0	Below LOD	<0.202	ng/L	0.202	0.986
Wisconsin State Laboratory of Hygiene	19	Blank	2022-08-24 11:20:00	N-methyl perfluorooctanesulfonamidoacetic acid	2355-31-9	Below LOD	<0.216	ng/L	0.216	0.986
Wisconsin State Laboratory of Hygiene	19	Blank	2022-08-24 11:20:00	N-ethyl perfluorooctanesulfonamidoacetic acid	2991-50-6	Below LOD	<0.209	ng/L	0.209	0.986
Wisconsin State Laboratory of Hygiene	19	Blank	2022-08-24 11:20:00	Hexafluoropropylene oxide dimer acid	13252-13-6	Below LOD	<0.189	ng/L	0.189	0.986
Wisconsin State Laboratory of Hygiene	19	Blank	2022-08-24 11:20:00	4,8-Dioxa-3H-perfluorononanoic acid	919005-14-4	Below LOD	<0.126	ng/L	0.126	0.986
Wisconsin State Laboratory of Hygiene	19	Blank	2022-08-24 11:20:00	11-chloroeicosafluoro-3-oxaundecane-1-sulfonic acid	763051-92-9	Below LOD	<0.147	ng/L	0.147	0.986
Wisconsin State Laboratory of Hygiene	19	Blank	2022-08-24 11:20:00	9-chlorohexadecafluoro-3-oxanone-1-sulfonic acid	756426-58-1	Below LOD	<0.179	ng/L	0.179	0.986
Wisconsin State Laboratory of Hygiene	19	Blank	2022-08-24 11:20:00	Perfluoropentanesulfonic acid	2706-91-4	Below LOD	<0.134	ng/L	0.134	0.986
Wisconsin State Laboratory of Hygiene	19	Blank	2022-08-24 11:20:00	Perfluorononanesulfonic acid	68259-12-1	Below LOD	<0.179	ng/L	0.179	0.986
Wisconsin State Laboratory of Hygiene	19	Blank	2022-08-24 11:20:00	Perfluorododecanesulfonic acid	79780-39-5	Below LOD	<0.392	ng/L	0.392	0.986
Wisconsin State Laboratory of Hygiene	19	Blank	2022-08-24 11:20:00	Perfluorooctanesulfonamide	754-91-6	Below LOD	<0.153	ng/L	0.153	0.986
Wisconsin State Laboratory of Hygiene	19	Blank	2022-08-24 11:20:00	N-methyl perfluorooctanesulfonamide	31506-32-8	Below LOD	<0.986	ng/L	0.986	1.97
Wisconsin State Laboratory of Hygiene	19	Blank	2022-08-24 11:20:00	N-ethyl perfluorooctanesulfonamide	4151-50-2	Below LOD	<0.684	ng/L	0.684	1.97
Wisconsin State Laboratory of Hygiene	19	Blank	2022-08-24 11:20:00	N-Methyl perfluorooctanesulfonamidoethanol	24448-09-7	Below LOD	<0.277	ng/L	0.277	0.986
Wisconsin State Laboratory of Hygiene	20	Blank	2022-09-01 10:57:00	Perfluoro-n-octanoic acid	335-67-1	Below LOD	<0.108	ng/L	0.108	1
Wisconsin State Laboratory of Hygiene	20	Blank	2022-09-01 10:57:00	Perfluoro-n-octanesulfonic acid	1763-23-1	Below LOD	<0.143	ng/L	0.143	1
Wisconsin State Laboratory of Hygiene	20	Blank	2022-09-01 10:57:00	PERFLUORO-N-PENTANOIC ACID	2706-90-3	Below LOD	<0.150	ng/L	0.15	1
Wisconsin State Laboratory of Hygiene	20	Blank	2022-09-01 10:57:00	PERFLUORO-N-HEXANOIC ACID	307-24-4	Below LOD	<0.204	ng/L	0.204	1
Wisconsin State Laboratory of Hygiene	20	Blank	2022-09-01 10:57:00	PERFLUORO-N-HEPTANOIC ACID	375-85-9	Below LOD	<0.150	ng/L	0.15	1
Wisconsin State Laboratory of Hygiene	20	Blank	2022-09-01 10:57:00	PERFLUORO-N-NONANOIC ACID	375-95-1	Below LOD	<0.148	ng/L	0.148	1
Wisconsin State Laboratory of Hygiene	20	Blank	2022-09-01 10:57:00	PERFLUORO-N-DECANOIC ACID	335-76-2	Below LOD	<0.163	ng/L	0.163	1
Wisconsin State Laboratory of Hygiene	20	Blank	2022-09-01 10:57:00	PERFLUORO-N-UNDECANOIC ACID	2058-94-8	Below LOD	<0.222	ng/L	0.222	1
Wisconsin State Laboratory of Hygiene	20	Blank	2022-09-01 10:57:00	PERFLUORO-N-DODECANOIC ACID	307-55-1	Below LOD	<0.271	ng/L	0.271	1
Wisconsin State Laboratory of Hygiene	20	Blank	2022-09-01 10:57:00	PERFLOURO-N-TRIDECANOIC ACID	72629-94-8	Below LOD	<0.193	ng/L	0.193	1
Wisconsin State Laboratory of Hygiene	20	Blank	2022-09-01 10:57:00	PERFLOURO-N-TETRADECANOIC ACID	376-06-7	Below LOD	<0.175	ng/L	0.175	1
Wisconsin State Laboratory of Hygiene	20	Blank	2022-09-01 10:57:00	Perfluoroethylcyclohexane sulfonic acid	133201-07-7	Below LOD	<0.191	ng/L	0.191	1
Wisconsin State Laboratory of Hygiene	20	Blank	2022-09-01 10:57:00	Perfluoropropanesulfonic acid	423-41-6	Below LOD	<0.258	ng/L	0.258	1
Wisconsin State Laboratory of Hygiene	20	Blank	2022-09-01 10:57:00	Perfluorobutanesulfonamide	30334-69-1	Below LOD	<0.433	ng/L	0.433	1
Wisconsin State Laboratory of Hygiene	20	Blank	2022-09-01 10:57:00	Perfluorohexanesulfonamide	41997-13-1	Below LOD	<0.485	ng/L	0.485	1
Wisconsin State Laboratory of Hygiene	20	Blank	2022-09-01 10:57:00	6:2 fluorotelomer unsaturated carboxylic acid	70887-88-6	Below LOD	<0.288	ng/L	0.288	1
Wisconsin State Laboratory of Hygiene	20	Blank	2022-09-01 10:57:00	8:2 fluorotelomer unsaturated carboxylic acid	70887-84-2	Below LOD	<0.218	ng/L	0.218	1
Wisconsin State Laboratory of Hygiene	20	Blank	2022-09-01 10:57:00	10:2 fluorotelomer unsaturated carboxylic acid	70887-94-4	Below LOD	<0.366	ng/L	0.366	1
Wisconsin State Laboratory of Hygiene	20	Blank	2022-09-01 10:57:00	3:3 fluorotelomer carboxylic acid	356-02-5	Below LOD	<0.250	ng/L	0.25	1
Wisconsin State Laboratory of Hygiene	20	Blank	2022-09-01 10:57:00	5:3 fluorotelomer carboxylic acid	914637-49-3	Below LOD	<0.387	ng/L	0.387	1
Wisconsin State Laboratory of Hygiene	20	Blank	2022-09-01 10:57:00	7:3 fluorotelomer carboxylic acid	812-70-4	Below LOD	<0.441	ng/L	0.441	1
Wisconsin State Laboratory of Hygiene	20	Blank	2022-09-01 10:57:00	Perfluoro-n-butanesulfonic acid	375-73-5	Below LOD	<0.231	ng/L	0.231	1
Wisconsin State Laboratory of Hygiene	20	Blank	2022-09-01 10:57:00	Perfluoro-n-hexanesulfonic acid	355-46-4	Below LOD	<0.142	ng/L	0.142	1
Wisconsin State Laboratory of Hygiene	20	Blank	2022-09-01 10:57:00	Perfluoro-n-heptanesulfonic acid	375-92-8	Below LOD	<0.190	ng/L	0.19	1
Wisconsin State Laboratory of Hygiene	20	Blank	2022-09-01 10:57:00	Perfluoro-n-decanesulfonic acid	335-77-3	Below LOD	<0.257	ng/L	0.257	1
Wisconsin State Laboratory of Hygiene	20	Blank	2022-09-01 10:57:00	PERFLUORO-N-BUTANOIC ACID	375-22-4	Below LOD	<0.346	ng/L	0.346	1
Wisconsin State Laboratory of Hygiene	20	Blank	2022-09-01 10:57:00	N-Ethyl perfluorooctanesulfonamidoethanol	1691-99-2	Below LOD	<0.212	ng/L	0.212	1
Wisconsin State Laboratory of Hygiene	20	Blank	2022-09-01 10:57:00	4:2 Fluorotelomer sulfonic acid	757124-72-4	Below LOD	<0.190	ng/L	0.19	1
Wisconsin State Laboratory of Hygiene	20	Blank	2022-09-01 10:57:00	6:2 Fluorotelomer sulfonic acid	27619-97-2	Below LOD	<0.272	ng/L	0.272	1
Wisconsin State Laboratory of Hygiene	20	Blank	2022-09-01 10:57:00	8:2 Fluorotelomer sulfonic acid	39108-34-4	Below LOD	<0.262	ng/L	0.262	1
Wisconsin State Laboratory of Hygiene	20	Blank	2022-09-01 10:57:00	10:2 Fluorotelomer sulfonic acid	120226-60-0	Below LOD	<0.205	ng/L	0.205	1
Wisconsin State Laboratory of Hygiene	20	Blank	2022-09-01 10:57:00	N-methyl perfluorooctanesulfonamidoacetic acid	2355-31-9	Below LOD	<0.219	ng/L	0.219	1
Wisconsin State Laboratory of Hygiene	20	Blank	2022-09-01 10:57:00	N-ethyl perfluorooctanesulfonamidoacetic acid	2991-50-6	Below LOD	<0.212	ng/L	0.212	1
Wisconsin State Laboratory of Hygiene	20	Blank	2022-09-01 10:57:00	Hexafluoropropylene oxide dimer acid	13252-13-6	Below LOD	<0.192	ng/L	0.192	1
Wisconsin State Laboratory of Hygiene	20	Blank	2022-09-01 10:57:00	4,8-Dioxa-3H-perfluorononanoic acid	919005-14-4	Below LOD	<0.128	ng/L	0.128	1
Wisconsin State Laboratory of Hygiene	20	Blank	2022-09-01 10:57:00	11-chloroeicosafluoro-3-oxaundecane-1-sulfonic acid	763051-92-9	Below LOD	<0.149	ng/L	0.149	1
Wisconsin State Laboratory of Hygiene	20	Blank	2022-09-01 10:57:00	9-chlorohexadecafluoro-3-oxanone-1-sulfonic acid	756426-58-1	Below LOD	<0.182	ng/L	0.182	1
Wisconsin State Laboratory of Hygiene	20	Blank	2022-09-01 10:57:00	Perfluoropentanesulfonic acid	2706-91-4	Below LOD	<0.136	ng/L	0.136	1
Wisconsin State Laboratory of Hygiene	20	Blank	2022-09-01 10:57:00	Perfluorononanesulfonic acid	68259-12-1	Below LOD	<0.182	ng/L	0.182	1
Wisconsin State Laboratory of Hygiene	20	Blank	2022-09-01 10:57:00	Perfluorododecanesulfonic acid	79780-39-5	Below LOD	<0.398	ng/L	0.398	1
Wisconsin State Laboratory of Hygiene	20	Blank	2022-09-01 10:57:00	Perfluorooctanesulfonamide	754-91-6	Below LOD	<0.155	ng/L	0.155	1
Wisconsin State Laboratory of Hygiene	20	Blank	2022-09-01 10:57:00	N-methyl perfluorooctanesulfonamide	31506-32-8	Below LOD	<1.00	ng/L	1	2
Wisconsin State Laboratory of Hygiene	20	Blank	2022-09-01 10:57:00	N-ethyl perfluorooctanesulfonamide	4151-50-2	Below LOD	<0.695	ng/L	0.695	2
Wisconsin State Laboratory of Hygiene	20	Blank	2022-09-01 10:57:00	N-Methyl perfluorooctanesulfonamidoethanol	24448-09-7	Below LOD	<0.281	ng/L	0.281	1
Wisconsin State Laboratory of Hygiene	22	Blank	2022-07-12 10:47:00	Perfluoro-n-octanoic acid	335-67-1	Below LOD	<0.106	ng/L	0.106	0.985
Wisconsin State Laboratory of Hygiene	22	Blank	2022-07-12 10:47:00	Perfluoro-n-octanesulfonic acid	1763-23-1	Below LOD	<0.141	ng/L	0.141	0.985
Wisconsin State Laboratory of Hygiene	22	Blank	2022-07-12 10:47:00	PERFLUORO-N-PENTANOIC ACID	2706-90-3	Below LOD	<0.148	ng/L	0.148	0.985
Wisconsin State Laboratory of Hygiene	22	Blank	2022-07-12 10:47:00	PERFLUORO-N-HEXANOIC ACID	307-24-4	Below LOD	<0.201	ng/L	0.201	0.985
Wisconsin State Laboratory of Hygiene	22	Blank	2022-07-12 10:47:00	PERFLUORO-N-HEPTANOIC ACID	375-85-9	Below LOD	<0.148	ng/L	0.148	0.985
Wisconsin State Laboratory of Hygiene	22	Blank	2022-07-12 10:47:00	PERFLUORO-N-NONANOIC ACID	375-95-1	Below LOD	<0.146	ng/L	0.146	0.985
Wisconsin State Laboratory of Hygiene	22	Blank	2022-07-12 10:47:00	PERFLUORO-N-DECANOIC ACID	335-76-2	Below LOD	<0.161	ng/L	0.161	0.985
Wisconsin State Laboratory of Hygiene	22	Blank	2022-07-12 10:47:00	PERFLUORO-N-UNDECANOIC ACID	2058-94-8	Below LOD	<0.219	ng/L	0.219	0.985
Wisconsin State Laboratory of Hygiene	22	Blank	2022-07-12 10:47:00	PERFLUORO-N-DODECANOIC ACID	307-55-1	Below LOD	<0.267	ng/L	0.267	0.985
Wisconsin State Laboratory of Hygiene	22	Blank	2022-07-12 10:47:00	PERFLOURO-N-TRIDECANOIC ACID	72629-94-8	Below LOD	<0.190	ng/L	0.19	0.985
Wisconsin State Laboratory of Hygiene	22	Blank	2022-07-12 10:47:00	PERFLOURO-N-TETRADECANOIC ACID	376-06-7	Below LOD	<0.172	ng/L	0.172	0.985
Wisconsin State Laboratory of Hygiene	22	Blank	2022-07-12 10:47:00	Perfluoroethylcyclohexane sulfonic acid	133201-07-7	Below LOD	<0.188	ng/L	0.188	0.985
Wisconsin State Laboratory of Hygiene	22	Blank	2022-07-12 10:47:00	Perfluoropropanesulfonic acid	423-41-6	Below LOD	<0.254	ng/L	0.254	0.985
Wisconsin State Laboratory of Hygiene	22	Blank	2022-07-12 10:47:00	Perfluorobutanesulfonamide	30334-69-1	Below LOD	<0.426	ng/L	0.426	0.985
Wisconsin State Laboratory of Hygiene	22	Blank	2022-07-12 10:47:00	Perfluorohexanesulfonamide	41997-13-1	Below LOD	<0.477	ng/L	0.477	0.985
Wisconsin State Laboratory of Hygiene	22	Blank	2022-07-12 10:47:00	6:2 fluorotelomer unsaturated carboxylic acid	70887-88-6	Below LOD	<0.284	ng/L	0.284	0.985
Wisconsin State Laboratory of Hygiene	22	Blank	2022-07-12 10:47:00	8:2 fluorotelomer unsaturated carboxylic acid	70887-84-2	Below LOD	<0.215	ng/L	0.215	0.985
Wisconsin State Laboratory of Hygiene	22	Blank	2022-07-12 10:47:00	10:2 fluorotelomer unsaturated carboxylic acid	70887-94-4	Below LOD	<0.361	ng/L	0.361	0.985
Wisconsin State Laboratory of Hygiene	22	Blank	2022-07-12 10:47:00	3:3 fluorotelomer carboxylic acid	356-02-5	Below LOD	<0.246	ng/L	0.246	0.985
Wisconsin State Laboratory of Hygiene	22	Blank	2022-07-12 10:47:00	5:3 fluorotelomer carboxylic acid	914637-49-3	Below LOD	<0.381	ng/L	0.381	0.985
Wisconsin State Laboratory of Hygiene	22	Blank	2022-07-12 10:47:00	7:3 fluorotelomer carboxylic acid	812-70-4	Below LOD	<0.433	ng/L	0.433	0.985
Wisconsin State Laboratory of Hygiene	22	Blank	2022-07-12 10:47:00	Perfluoro-n-butanesulfonic acid	375-73-5	Below LOD	<0.228	ng/L	0.228	0.985
Wisconsin State Laboratory of Hygiene	22	Blank	2022-07-12 10:47:00	Perfluoro-n-hexanesulfonic acid	355-46-4	Below LOD	<0.140	ng/L	0.14	0.985
Wisconsin State Laboratory of Hygiene	22	Blank	2022-07-12 10:47:00	Perfluoro-n-heptanesulfonic acid	375-92-8	Below LOD	<0.187	ng/L	0.187	0.985
Wisconsin State Laboratory of Hygiene	22	Blank	2022-07-12 10:47:00	Perfluoro-n-decanesulfonic acid	335-77-3	Below LOD	<0.253	ng/L	0.253	0.985
Wisconsin State Laboratory of Hygiene	22	Blank	2022-07-12 10:47:00	PERFLUORO-N-BUTANOIC ACID	375-22-4	Below LOD	<0.341	ng/L	0.341	0.985
Wisconsin State Laboratory of Hygiene	22	Blank	2022-07-12 10:47:00	N-Ethyl perfluorooctanesulfonamidoethanol	1691-99-2	Below LOD	<0.209	ng/L	0.209	0.985
Wisconsin State Laboratory of Hygiene	22	Blank	2022-07-12 10:47:00	4:2 Fluorotelomer sulfonic acid	757124-72-4	Below LOD	<0.187	ng/L	0.187	0.985
Wisconsin State Laboratory of Hygiene	22	Blank	2022-07-12 10:47:00	6:2 Fluorotelomer sulfonic acid	27619-97-2	Below LOD	<0.268	ng/L	0.268	0.985
Wisconsin State Laboratory of Hygiene	22	Blank	2022-07-12 10:47:00	8:2 Fluorotelomer sulfonic acid	39108-34-4	Below LOD	<0.258	ng/L	0.258	0.985
Wisconsin State Laboratory of Hygiene	22	Blank	2022-07-12 10:47:00	10:2 Fluorotelomer sulfonic acid	120226-60-0	Below LOD	<0.202	ng/L	0.202	0.985
Wisconsin State Laboratory of Hygiene	22	Blank	2022-07-12 10:47:00	N-methyl perfluorooctanesulfonamidoacetic acid	2355-31-9	Below LOD	<0.216	ng/L	0.216	0.985
Wisconsin State Laboratory of Hygiene	22	Blank	2022-07-12 10:47:00	N-ethyl perfluorooctanesulfonamidoacetic acid	2991-50-6	Below LOD	<0.209	ng/L	0.209	0.985
Wisconsin State Laboratory of Hygiene	22	Blank	2022-07-12 10:47:00	Hexafluoropropylene oxide dimer acid	13252-13-6	Below LOD	<0.189	ng/L	0.189	0.985
Wisconsin State Laboratory of Hygiene	22	Blank	2022-07-12 10:47:00	4,8-Dioxa-3H-perfluorononanoic acid	919005-14-4	Below LOD	<0.126	ng/L	0.126	0.985
Wisconsin State Laboratory of Hygiene	22	Blank	2022-07-12 10:47:00	11-chloroeicosafluoro-3-oxaundecane-1-sulfonic acid	763051-92-9	Below LOD	<0.147	ng/L	0.147	0.985
Wisconsin State Laboratory of Hygiene	22	Blank	2022-07-12 10:47:00	9-chlorohexadecafluoro-3-oxanone-1-sulfonic acid	756426-58-1	Below LOD	<0.179	ng/L	0.179	0.985
Wisconsin State Laboratory of Hygiene	22	Blank	2022-07-12 10:47:00	Perfluoropentanesulfonic acid	2706-91-4	Below LOD	<0.134	ng/L	0.134	0.985
Wisconsin State Laboratory of Hygiene	22	Blank	2022-07-12 10:47:00	Perfluorononanesulfonic acid	68259-12-1	Below LOD	<0.179	ng/L	0.179	0.985
Wisconsin State Laboratory of Hygiene	22	Blank	2022-07-12 10:47:00	Perfluorododecanesulfonic acid	79780-39-5	Below LOD	<0.392	ng/L	0.392	0.985
Wisconsin State Laboratory of Hygiene	22	Blank	2022-07-12 10:47:00	Perfluorooctanesulfonamide	754-91-6	Below LOD	<0.153	ng/L	0.153	0.985
Wisconsin State Laboratory of Hygiene	22	Blank	2022-07-12 10:47:00	N-methyl perfluorooctanesulfonamide	31506-32-8	Below LOD	<0.985	ng/L	0.985	1.97
Wisconsin State Laboratory of Hygiene	22	Blank	2022-07-12 10:47:00	N-ethyl perfluorooctanesulfonamide	4151-50-2	Below LOD	<0.684	ng/L	0.684	1.97
Wisconsin State Laboratory of Hygiene	22	Blank	2022-07-12 10:47:00	N-Methyl perfluorooctanesulfonamidoethanol	24448-09-7	Below LOD	<0.277	ng/L	0.277	0.985
Wisconsin State Laboratory of Hygiene	26	Blank	2022-08-17 09:06:00	Perfluoro-n-octanoic acid	335-67-1	Below LOD	<0.106	ng/L	0.106	0.984
Wisconsin State Laboratory of Hygiene	26	Blank	2022-08-17 09:06:00	Perfluoro-n-octanesulfonic acid	1763-23-1	Below LOD	<0.141	ng/L	0.141	0.984
Wisconsin State Laboratory of Hygiene	26	Blank	2022-08-17 09:06:00	PERFLUORO-N-PENTANOIC ACID	2706-90-3	Below LOD	<0.148	ng/L	0.148	0.984
Wisconsin State Laboratory of Hygiene	26	Blank	2022-08-17 09:06:00	PERFLUORO-N-HEXANOIC ACID	307-24-4	Below LOD	<0.201	ng/L	0.201	0.984
Wisconsin State Laboratory of Hygiene	26	Blank	2022-08-17 09:06:00	PERFLUORO-N-HEPTANOIC ACID	375-85-9	Below LOD	<0.148	ng/L	0.148	0.984
Wisconsin State Laboratory of Hygiene	26	Blank	2022-08-17 09:06:00	PERFLUORO-N-NONANOIC ACID	375-95-1	Below LOD	<0.146	ng/L	0.146	0.984
Wisconsin State Laboratory of Hygiene	26	Blank	2022-08-17 09:06:00	PERFLUORO-N-DECANOIC ACID	335-76-2	Below LOD	<0.160	ng/L	0.16	0.984
Wisconsin State Laboratory of Hygiene	26	Blank	2022-08-17 09:06:00	PERFLUORO-N-UNDECANOIC ACID	2058-94-8	Below LOD	<0.218	ng/L	0.218	0.984
Wisconsin State Laboratory of Hygiene	26	Blank	2022-08-17 09:06:00	PERFLUORO-N-DODECANOIC ACID	307-55-1	Below LOD	<0.267	ng/L	0.267	0.984
Wisconsin State Laboratory of Hygiene	26	Blank	2022-08-17 09:06:00	PERFLOURO-N-TRIDECANOIC ACID	72629-94-8	Below LOD	<0.190	ng/L	0.19	0.984
Wisconsin State Laboratory of Hygiene	26	Blank	2022-08-17 09:06:00	PERFLOURO-N-TETRADECANOIC ACID	376-06-7	Below LOD	<0.172	ng/L	0.172	0.984
Wisconsin State Laboratory of Hygiene	26	Blank	2022-08-17 09:06:00	Perfluoroethylcyclohexane sulfonic acid	133201-07-7	Below LOD	<0.188	ng/L	0.188	0.984
Wisconsin State Laboratory of Hygiene	26	Blank	2022-08-17 09:06:00	Perfluoropropanesulfonic acid	423-41-6	Below LOD	<0.254	ng/L	0.254	0.984
Wisconsin State Laboratory of Hygiene	26	Blank	2022-08-17 09:06:00	Perfluorobutanesulfonamide	30334-69-1	Below LOD	<0.425	ng/L	0.425	0.984
Wisconsin State Laboratory of Hygiene	26	Blank	2022-08-17 09:06:00	Perfluorohexanesulfonamide	41997-13-1	Below LOD	<0.476	ng/L	0.476	0.984
Wisconsin State Laboratory of Hygiene	26	Blank	2022-08-17 09:06:00	6:2 fluorotelomer unsaturated carboxylic acid	70887-88-6	Below LOD	<0.283	ng/L	0.283	0.984
Wisconsin State Laboratory of Hygiene	26	Blank	2022-08-17 09:06:00	8:2 fluorotelomer unsaturated carboxylic acid	70887-84-2	Below LOD	<0.214	ng/L	0.214	0.984
Wisconsin State Laboratory of Hygiene	26	Blank	2022-08-17 09:06:00	10:2 fluorotelomer unsaturated carboxylic acid	70887-94-4	Below LOD	<0.360	ng/L	0.36	0.984
Wisconsin State Laboratory of Hygiene	26	Blank	2022-08-17 09:06:00	3:3 fluorotelomer carboxylic acid	356-02-5	Below LOD	<0.246	ng/L	0.246	0.984
Wisconsin State Laboratory of Hygiene	26	Blank	2022-08-17 09:06:00	5:3 fluorotelomer carboxylic acid	914637-49-3	Below LOD	<0.381	ng/L	0.381	0.984
Wisconsin State Laboratory of Hygiene	26	Blank	2022-08-17 09:06:00	7:3 fluorotelomer carboxylic acid	812-70-4	Below LOD	<0.433	ng/L	0.433	0.984
Wisconsin State Laboratory of Hygiene	26	Blank	2022-08-17 09:06:00	Perfluoro-n-butanesulfonic acid	375-73-5	Below LOD	<0.227	ng/L	0.227	0.984
Wisconsin State Laboratory of Hygiene	26	Blank	2022-08-17 09:06:00	Perfluoro-n-hexanesulfonic acid	355-46-4	Below LOD	<0.140	ng/L	0.14	0.984
Wisconsin State Laboratory of Hygiene	26	Blank	2022-08-17 09:06:00	Perfluoro-n-heptanesulfonic acid	375-92-8	Below LOD	<0.187	ng/L	0.187	0.984
Wisconsin State Laboratory of Hygiene	26	Blank	2022-08-17 09:06:00	Perfluoro-n-decanesulfonic acid	335-77-3	Below LOD	<0.253	ng/L	0.253	0.984
Wisconsin State Laboratory of Hygiene	26	Blank	2022-08-17 09:06:00	PERFLUORO-N-BUTANOIC ACID	375-22-4	Below LOD	<0.340	ng/L	0.34	0.984
Wisconsin State Laboratory of Hygiene	26	Blank	2022-08-17 09:06:00	N-Ethyl perfluorooctanesulfonamidoethanol	1691-99-2	Below LOD	<0.209	ng/L	0.209	0.984
Wisconsin State Laboratory of Hygiene	26	Blank	2022-08-17 09:06:00	4:2 Fluorotelomer sulfonic acid	757124-72-4	Below LOD	<0.187	ng/L	0.187	0.984
Wisconsin State Laboratory of Hygiene	26	Blank	2022-08-17 09:06:00	6:2 Fluorotelomer sulfonic acid	27619-97-2	Below LOD	<0.268	ng/L	0.268	0.984
Wisconsin State Laboratory of Hygiene	26	Blank	2022-08-17 09:06:00	8:2 Fluorotelomer sulfonic acid	39108-34-4	Below LOD	<0.258	ng/L	0.258	0.984
Wisconsin State Laboratory of Hygiene	26	Blank	2022-08-17 09:06:00	10:2 Fluorotelomer sulfonic acid	120226-60-0	Below LOD	<0.202	ng/L	0.202	0.984
Wisconsin State Laboratory of Hygiene	26	Blank	2022-08-17 09:06:00	N-methyl perfluorooctanesulfonamidoacetic acid	2355-31-9	Below LOD	<0.215	ng/L	0.215	0.984
Wisconsin State Laboratory of Hygiene	26	Blank	2022-08-17 09:06:00	N-ethyl perfluorooctanesulfonamidoacetic acid	2991-50-6	Below LOD	<0.209	ng/L	0.209	0.984
Wisconsin State Laboratory of Hygiene	26	Blank	2022-08-17 09:06:00	Hexafluoropropylene oxide dimer acid	13252-13-6	Below LOD	<0.189	ng/L	0.189	0.984
Wisconsin State Laboratory of Hygiene	26	Blank	2022-08-17 09:06:00	4,8-Dioxa-3H-perfluorononanoic acid	919005-14-4	Below LOD	<0.126	ng/L	0.126	0.984
Wisconsin State Laboratory of Hygiene	26	Blank	2022-08-17 09:06:00	11-chloroeicosafluoro-3-oxaundecane-1-sulfonic acid	763051-92-9	Below LOD	<0.147	ng/L	0.147	0.984
Wisconsin State Laboratory of Hygiene	26	Blank	2022-08-17 09:06:00	9-chlorohexadecafluoro-3-oxanone-1-sulfonic acid	756426-58-1	Below LOD	<0.179	ng/L	0.179	0.984
Wisconsin State Laboratory of Hygiene	26	Blank	2022-08-17 09:06:00	Perfluoropentanesulfonic acid	2706-91-4	Below LOD	<0.134	ng/L	0.134	0.984
Wisconsin State Laboratory of Hygiene	26	Blank	2022-08-17 09:06:00	Perfluorononanesulfonic acid	68259-12-1	Below LOD	<0.179	ng/L	0.179	0.984
Wisconsin State Laboratory of Hygiene	26	Blank	2022-08-17 09:06:00	Perfluorododecanesulfonic acid	79780-39-5	Below LOD	<0.392	ng/L	0.392	0.984
Wisconsin State Laboratory of Hygiene	26	Blank	2022-08-17 09:06:00	Perfluorooctanesulfonamide	754-91-6	Below LOD	<0.152	ng/L	0.152	0.984
Wisconsin State Laboratory of Hygiene	26	Blank	2022-08-17 09:06:00	N-methyl perfluorooctanesulfonamide	31506-32-8	Below LOD	<0.984	ng/L	0.984	1.97
Wisconsin State Laboratory of Hygiene	26	Blank	2022-08-17 09:06:00	N-ethyl perfluorooctanesulfonamide	4151-50-2	Below LOD	<0.683	ng/L	0.683	1.97
Wisconsin State Laboratory of Hygiene	26	Blank	2022-08-17 09:06:00	N-Methyl perfluorooctanesulfonamidoethanol	24448-09-7	Below LOD	<0.276	ng/L	0.276	0.984
Wisconsin State Laboratory of Hygiene	27	Blank	2022-09-22 10:15:00	Perfluoro-n-octanoic acid	335-67-1	Below LOD	<0.107	ng/L	0.107	0.991
Wisconsin State Laboratory of Hygiene	27	Blank	2022-09-22 10:15:00	Perfluoro-n-octanesulfonic acid	1763-23-1	Below LOD	<0.142	ng/L	0.142	0.991
Wisconsin State Laboratory of Hygiene	27	Blank	2022-09-22 10:15:00	PERFLUORO-N-PENTANOIC ACID	2706-90-3	Below LOD	<0.149	ng/L	0.149	0.991
Wisconsin State Laboratory of Hygiene	27	Blank	2022-09-22 10:15:00	PERFLUORO-N-HEXANOIC ACID	307-24-4	Below LOD	<0.202	ng/L	0.202	0.991
Wisconsin State Laboratory of Hygiene	27	Blank	2022-09-22 10:15:00	PERFLUORO-N-HEPTANOIC ACID	375-85-9	Below LOD	<0.149	ng/L	0.149	0.991
Wisconsin State Laboratory of Hygiene	27	Blank	2022-09-22 10:15:00	PERFLUORO-N-NONANOIC ACID	375-95-1	Below LOD	<0.147	ng/L	0.147	0.991
Wisconsin State Laboratory of Hygiene	27	Blank	2022-09-22 10:15:00	PERFLUORO-N-DECANOIC ACID	335-76-2	Below LOD	<0.162	ng/L	0.162	0.991
Wisconsin State Laboratory of Hygiene	27	Blank	2022-09-22 10:15:00	PERFLUORO-N-UNDECANOIC ACID	2058-94-8	Below LOD	<0.220	ng/L	0.22	0.991
Wisconsin State Laboratory of Hygiene	27	Blank	2022-09-22 10:15:00	PERFLUORO-N-DODECANOIC ACID	307-55-1	Below LOD	<0.269	ng/L	0.269	0.991
Wisconsin State Laboratory of Hygiene	27	Blank	2022-09-22 10:15:00	PERFLOURO-N-TRIDECANOIC ACID	72629-94-8	Below LOD	<0.191	ng/L	0.191	0.991
Wisconsin State Laboratory of Hygiene	27	Blank	2022-09-22 10:15:00	PERFLOURO-N-TETRADECANOIC ACID	376-06-7	Below LOD	<0.173	ng/L	0.173	0.991
Wisconsin State Laboratory of Hygiene	27	Blank	2022-09-22 10:15:00	Perfluoroethylcyclohexane sulfonic acid	133201-07-7	Below LOD	<0.189	ng/L	0.189	0.991
Wisconsin State Laboratory of Hygiene	27	Blank	2022-09-22 10:15:00	Perfluoropropanesulfonic acid	423-41-6	Below LOD	<0.256	ng/L	0.256	0.991
Wisconsin State Laboratory of Hygiene	27	Blank	2022-09-22 10:15:00	Perfluorobutanesulfonamide	30334-69-1	Below LOD	<0.428	ng/L	0.428	0.991
Wisconsin State Laboratory of Hygiene	27	Blank	2022-09-22 10:15:00	Perfluorohexanesulfonamide	41997-13-1	Below LOD	<0.480	ng/L	0.48	0.991
Wisconsin State Laboratory of Hygiene	27	Blank	2022-09-22 10:15:00	6:2 fluorotelomer unsaturated carboxylic acid	70887-88-6	Below LOD	<0.286	ng/L	0.286	0.991
Wisconsin State Laboratory of Hygiene	27	Blank	2022-09-22 10:15:00	8:2 fluorotelomer unsaturated carboxylic acid	70887-84-2	Below LOD	<0.216	ng/L	0.216	0.991
Wisconsin State Laboratory of Hygiene	27	Blank	2022-09-22 10:15:00	10:2 fluorotelomer unsaturated carboxylic acid	70887-94-4	Below LOD	<0.363	ng/L	0.363	0.991
Wisconsin State Laboratory of Hygiene	27	Blank	2022-09-22 10:15:00	3:3 fluorotelomer carboxylic acid	356-02-5	Below LOD	<0.248	ng/L	0.248	0.991
Wisconsin State Laboratory of Hygiene	27	Blank	2022-09-22 10:15:00	5:3 fluorotelomer carboxylic acid	914637-49-3	Below LOD	<0.384	ng/L	0.384	0.991
Wisconsin State Laboratory of Hygiene	27	Blank	2022-09-22 10:15:00	7:3 fluorotelomer carboxylic acid	812-70-4	Below LOD	<0.436	ng/L	0.436	0.991
Wisconsin State Laboratory of Hygiene	27	Blank	2022-09-22 10:15:00	Perfluoro-n-butanesulfonic acid	375-73-5	Below LOD	<0.229	ng/L	0.229	0.991
Wisconsin State Laboratory of Hygiene	27	Blank	2022-09-22 10:15:00	Perfluoro-n-hexanesulfonic acid	355-46-4	Below LOD	<0.141	ng/L	0.141	0.991
Wisconsin State Laboratory of Hygiene	27	Blank	2022-09-22 10:15:00	Perfluoro-n-heptanesulfonic acid	375-92-8	Below LOD	<0.188	ng/L	0.188	0.991
Wisconsin State Laboratory of Hygiene	27	Blank	2022-09-22 10:15:00	Perfluoro-n-decanesulfonic acid	335-77-3	Below LOD	<0.255	ng/L	0.255	0.991
Wisconsin State Laboratory of Hygiene	27	Blank	2022-09-22 10:15:00	PERFLUORO-N-BUTANOIC ACID	375-22-4	Below LOD	<0.343	ng/L	0.343	0.991
Wisconsin State Laboratory of Hygiene	27	Blank	2022-09-22 10:15:00	N-Ethyl perfluorooctanesulfonamidoethanol	1691-99-2	Below LOD	<0.210	ng/L	0.21	0.991
Wisconsin State Laboratory of Hygiene	27	Blank	2022-09-22 10:15:00	4:2 Fluorotelomer sulfonic acid	757124-72-4	Below LOD	<0.188	ng/L	0.188	0.991
Wisconsin State Laboratory of Hygiene	27	Blank	2022-09-22 10:15:00	6:2 Fluorotelomer sulfonic acid	27619-97-2	Below LOD	<0.270	ng/L	0.27	0.991
Wisconsin State Laboratory of Hygiene	27	Blank	2022-09-22 10:15:00	8:2 Fluorotelomer sulfonic acid	39108-34-4	Below LOD	<0.260	ng/L	0.26	0.991
Wisconsin State Laboratory of Hygiene	27	Blank	2022-09-22 10:15:00	10:2 Fluorotelomer sulfonic acid	120226-60-0	Below LOD	<0.203	ng/L	0.203	0.991
Wisconsin State Laboratory of Hygiene	27	Blank	2022-09-22 10:15:00	N-methyl perfluorooctanesulfonamidoacetic acid	2355-31-9	Below LOD	<0.217	ng/L	0.217	0.991
Wisconsin State Laboratory of Hygiene	27	Blank	2022-09-22 10:15:00	N-ethyl perfluorooctanesulfonamidoacetic acid	2991-50-6	Below LOD	<0.210	ng/L	0.21	0.991
Wisconsin State Laboratory of Hygiene	27	Blank	2022-09-22 10:15:00	Hexafluoropropylene oxide dimer acid	13252-13-6	Below LOD	<0.190	ng/L	0.19	0.991
Wisconsin State Laboratory of Hygiene	27	Blank	2022-09-22 10:15:00	4,8-Dioxa-3H-perfluorononanoic acid	919005-14-4	Below LOD	<0.127	ng/L	0.127	0.991
Wisconsin State Laboratory of Hygiene	27	Blank	2022-09-22 10:15:00	11-chloroeicosafluoro-3-oxaundecane-1-sulfonic acid	763051-92-9	Below LOD	<0.148	ng/L	0.148	0.991
Wisconsin State Laboratory of Hygiene	27	Blank	2022-09-22 10:15:00	9-chlorohexadecafluoro-3-oxanone-1-sulfonic acid	756426-58-1	Below LOD	<0.180	ng/L	0.18	0.991
Wisconsin State Laboratory of Hygiene	27	Blank	2022-09-22 10:15:00	Perfluoropentanesulfonic acid	2706-91-4	Below LOD	<0.135	ng/L	0.135	0.991
Wisconsin State Laboratory of Hygiene	27	Blank	2022-09-22 10:15:00	Perfluorononanesulfonic acid	68259-12-1	Below LOD	<0.180	ng/L	0.18	0.991
Wisconsin State Laboratory of Hygiene	27	Blank	2022-09-22 10:15:00	Perfluorododecanesulfonic acid	79780-39-5	Below LOD	<0.395	ng/L	0.395	0.991
Wisconsin State Laboratory of Hygiene	27	Blank	2022-09-22 10:15:00	Perfluorooctanesulfonamide	754-91-6	Below LOD	<0.154	ng/L	0.154	0.991
Wisconsin State Laboratory of Hygiene	27	Blank	2022-09-22 10:15:00	N-methyl perfluorooctanesulfonamide	31506-32-8	Below LOD	<0.991	ng/L	0.991	1.98
Wisconsin State Laboratory of Hygiene	27	Blank	2022-09-22 10:15:00	N-ethyl perfluorooctanesulfonamide	4151-50-2	Below LOD	<0.688	ng/L	0.688	1.98
Wisconsin State Laboratory of Hygiene	27	Blank	2022-09-22 10:15:00	N-Methyl perfluorooctanesulfonamidoethanol	24448-09-7	Below LOD	<0.279	ng/L	0.279	0.991
Wisconsin State Laboratory of Hygiene	28	Blank	2022-08-10 10:32:00	Perfluoro-n-octanoic acid	335-67-1	Below LOD	<0.109	ng/L	0.109	1.01
Wisconsin State Laboratory of Hygiene	28	Blank	2022-08-10 10:32:00	Perfluoro-n-octanesulfonic acid	1763-23-1	Below LOD	<0.144	ng/L	0.144	1.01
Wisconsin State Laboratory of Hygiene	28	Blank	2022-08-10 10:32:00	PERFLUORO-N-PENTANOIC ACID	2706-90-3	Below LOD	<0.151	ng/L	0.151	1.01
Wisconsin State Laboratory of Hygiene	28	Blank	2022-08-10 10:32:00	PERFLUORO-N-HEXANOIC ACID	307-24-4	Below LOD	<0.205	ng/L	0.205	1.01
Wisconsin State Laboratory of Hygiene	28	Blank	2022-08-10 10:32:00	PERFLUORO-N-HEPTANOIC ACID	375-85-9	Below LOD	<0.151	ng/L	0.151	1.01
Wisconsin State Laboratory of Hygiene	28	Blank	2022-08-10 10:32:00	PERFLUORO-N-NONANOIC ACID	375-95-1	Below LOD	<0.149	ng/L	0.149	1.01
Wisconsin State Laboratory of Hygiene	28	Blank	2022-08-10 10:32:00	PERFLUORO-N-DECANOIC ACID	335-76-2	Below LOD	<0.164	ng/L	0.164	1.01
Wisconsin State Laboratory of Hygiene	28	Blank	2022-08-10 10:32:00	PERFLUORO-N-UNDECANOIC ACID	2058-94-8	Below LOD	<0.223	ng/L	0.223	1.01
Wisconsin State Laboratory of Hygiene	28	Blank	2022-08-10 10:32:00	PERFLUORO-N-DODECANOIC ACID	307-55-1	Below LOD	<0.273	ng/L	0.273	1.01
Wisconsin State Laboratory of Hygiene	28	Blank	2022-08-10 10:32:00	PERFLOURO-N-TRIDECANOIC ACID	72629-94-8	Below LOD	<0.194	ng/L	0.194	1.01
Wisconsin State Laboratory of Hygiene	28	Blank	2022-08-10 10:32:00	PERFLOURO-N-TETRADECANOIC ACID	376-06-7	Below LOD	<0.176	ng/L	0.176	1.01
Wisconsin State Laboratory of Hygiene	28	Blank	2022-08-10 10:32:00	Perfluoroethylcyclohexane sulfonic acid	133201-07-7	Below LOD	<0.192	ng/L	0.192	1.01
Wisconsin State Laboratory of Hygiene	28	Blank	2022-08-10 10:32:00	Perfluoropropanesulfonic acid	423-41-6	Below LOD	<0.259	ng/L	0.259	1.01
Wisconsin State Laboratory of Hygiene	28	Blank	2022-08-10 10:32:00	Perfluorobutanesulfonamide	30334-69-1	Below LOD	<0.434	ng/L	0.434	1.01
Wisconsin State Laboratory of Hygiene	28	Blank	2022-08-10 10:32:00	Perfluorohexanesulfonamide	41997-13-1	Below LOD	<0.487	ng/L	0.487	1.01
Wisconsin State Laboratory of Hygiene	28	Blank	2022-08-10 10:32:00	6:2 fluorotelomer unsaturated carboxylic acid	70887-88-6	Below LOD	<0.290	ng/L	0.29	1.01
Wisconsin State Laboratory of Hygiene	28	Blank	2022-08-10 10:32:00	8:2 fluorotelomer unsaturated carboxylic acid	70887-84-2	Below LOD	<0.219	ng/L	0.219	1.01
Wisconsin State Laboratory of Hygiene	28	Blank	2022-08-10 10:32:00	10:2 fluorotelomer unsaturated carboxylic acid	70887-94-4	Below LOD	<0.368	ng/L	0.368	1.01
Wisconsin State Laboratory of Hygiene	28	Blank	2022-08-10 10:32:00	3:3 fluorotelomer carboxylic acid	356-02-5	Below LOD	<0.251	ng/L	0.251	1.01
Wisconsin State Laboratory of Hygiene	28	Blank	2022-08-10 10:32:00	5:3 fluorotelomer carboxylic acid	914637-49-3	Below LOD	<0.389	ng/L	0.389	1.01
Wisconsin State Laboratory of Hygiene	28	Blank	2022-08-10 10:32:00	7:3 fluorotelomer carboxylic acid	812-70-4	Below LOD	<0.443	ng/L	0.443	1.01
Wisconsin State Laboratory of Hygiene	28	Blank	2022-08-10 10:32:00	Perfluoro-n-butanesulfonic acid	375-73-5	Below LOD	<0.232	ng/L	0.232	1.01
Wisconsin State Laboratory of Hygiene	28	Blank	2022-08-10 10:32:00	Perfluoro-n-hexanesulfonic acid	355-46-4	Below LOD	<0.143	ng/L	0.143	1.01
Wisconsin State Laboratory of Hygiene	28	Blank	2022-08-10 10:32:00	Perfluoro-n-heptanesulfonic acid	375-92-8	Below LOD	<0.191	ng/L	0.191	1.01
Wisconsin State Laboratory of Hygiene	28	Blank	2022-08-10 10:32:00	Perfluoro-n-decanesulfonic acid	335-77-3	Below LOD	<0.258	ng/L	0.258	1.01
Wisconsin State Laboratory of Hygiene	28	Blank	2022-08-10 10:32:00	PERFLUORO-N-BUTANOIC ACID	375-22-4	Below LOD	<0.348	ng/L	0.348	1.01
Wisconsin State Laboratory of Hygiene	28	Blank	2022-08-10 10:32:00	N-Ethyl perfluorooctanesulfonamidoethanol	1691-99-2	Below LOD	<0.213	ng/L	0.213	1.01
Wisconsin State Laboratory of Hygiene	28	Blank	2022-08-10 10:32:00	4:2 Fluorotelomer sulfonic acid	757124-72-4	Below LOD	<0.191	ng/L	0.191	1.01
Wisconsin State Laboratory of Hygiene	28	Blank	2022-08-10 10:32:00	6:2 Fluorotelomer sulfonic acid	27619-97-2	Below LOD	<0.274	ng/L	0.274	1.01
Wisconsin State Laboratory of Hygiene	28	Blank	2022-08-10 10:32:00	8:2 Fluorotelomer sulfonic acid	39108-34-4	Below LOD	<0.263	ng/L	0.263	1.01
Wisconsin State Laboratory of Hygiene	28	Blank	2022-08-10 10:32:00	10:2 Fluorotelomer sulfonic acid	120226-60-0	Below LOD	<0.206	ng/L	0.206	1.01
Wisconsin State Laboratory of Hygiene	28	Blank	2022-08-10 10:32:00	N-methyl perfluorooctanesulfonamidoacetic acid	2355-31-9	Below LOD	<0.220	ng/L	0.22	1.01
Wisconsin State Laboratory of Hygiene	28	Blank	2022-08-10 10:32:00	N-ethyl perfluorooctanesulfonamidoacetic acid	2991-50-6	Below LOD	<0.213	ng/L	0.213	1.01
Wisconsin State Laboratory of Hygiene	28	Blank	2022-08-10 10:32:00	Hexafluoropropylene oxide dimer acid	13252-13-6	Below LOD	<0.193	ng/L	0.193	1.01
Wisconsin State Laboratory of Hygiene	28	Blank	2022-08-10 10:32:00	4,8-Dioxa-3H-perfluorononanoic acid	919005-14-4	Below LOD	<0.129	ng/L	0.129	1.01
Wisconsin State Laboratory of Hygiene	28	Blank	2022-08-10 10:32:00	11-chloroeicosafluoro-3-oxaundecane-1-sulfonic acid	763051-92-9	Below LOD	<0.150	ng/L	0.15	1.01
Wisconsin State Laboratory of Hygiene	28	Blank	2022-08-10 10:32:00	9-chlorohexadecafluoro-3-oxanone-1-sulfonic acid	756426-58-1	Below LOD	<0.183	ng/L	0.183	1.01
Wisconsin State Laboratory of Hygiene	28	Blank	2022-08-10 10:32:00	Perfluoropentanesulfonic acid	2706-91-4	Below LOD	<0.137	ng/L	0.137	1.01
Wisconsin State Laboratory of Hygiene	28	Blank	2022-08-10 10:32:00	Perfluorononanesulfonic acid	68259-12-1	Below LOD	<0.183	ng/L	0.183	1.01
Wisconsin State Laboratory of Hygiene	28	Blank	2022-08-10 10:32:00	Perfluorododecanesulfonic acid	79780-39-5	Below LOD	<0.400	ng/L	0.4	1.01
Wisconsin State Laboratory of Hygiene	28	Blank	2022-08-10 10:32:00	Perfluorooctanesulfonamide	754-91-6	Below LOD	<0.156	ng/L	0.156	1.01
Wisconsin State Laboratory of Hygiene	28	Blank	2022-08-10 10:32:00	N-methyl perfluorooctanesulfonamide	31506-32-8	Below LOD	<1.01	ng/L	1.01	2.01
Wisconsin State Laboratory of Hygiene	28	Blank	2022-08-10 10:32:00	N-ethyl perfluorooctanesulfonamide	4151-50-2	Below LOD	<0.698	ng/L	0.698	2.01
Wisconsin State Laboratory of Hygiene	28	Blank	2022-08-10 10:32:00	N-Methyl perfluorooctanesulfonamidoethanol	24448-09-7	Below LOD	<0.283	ng/L	0.283	1.01
Wisconsin State Laboratory of Hygiene	31	Blank	2022-07-25 14:13:00	Perfluoro-n-octanoic acid	335-67-1	Below LOD	<0.108	ng/L	0.108	0.996
Wisconsin State Laboratory of Hygiene	31	Blank	2022-07-25 14:13:00	Perfluoro-n-octanesulfonic acid	1763-23-1	Below LOD	<0.142	ng/L	0.142	0.996
Wisconsin State Laboratory of Hygiene	31	Blank	2022-07-25 14:13:00	PERFLUORO-N-PENTANOIC ACID	2706-90-3	Below LOD	<0.149	ng/L	0.149	0.996
Wisconsin State Laboratory of Hygiene	31	Blank	2022-07-25 14:13:00	PERFLUORO-N-HEXANOIC ACID	307-24-4	Below LOD	<0.203	ng/L	0.203	0.996
Wisconsin State Laboratory of Hygiene	31	Blank	2022-07-25 14:13:00	PERFLUORO-N-HEPTANOIC ACID	375-85-9	Below LOD	<0.149	ng/L	0.149	0.996
Wisconsin State Laboratory of Hygiene	31	Blank	2022-07-25 14:13:00	PERFLUORO-N-NONANOIC ACID	375-95-1	Below LOD	<0.147	ng/L	0.147	0.996
Wisconsin State Laboratory of Hygiene	31	Blank	2022-07-25 14:13:00	PERFLUORO-N-DECANOIC ACID	335-76-2	Below LOD	<0.162	ng/L	0.162	0.996
Wisconsin State Laboratory of Hygiene	31	Blank	2022-07-25 14:13:00	PERFLUORO-N-UNDECANOIC ACID	2058-94-8	Below LOD	<0.221	ng/L	0.221	0.996
Wisconsin State Laboratory of Hygiene	31	Blank	2022-07-25 14:13:00	PERFLUORO-N-DODECANOIC ACID	307-55-1	Below LOD	<0.270	ng/L	0.27	0.996
Wisconsin State Laboratory of Hygiene	31	Blank	2022-07-25 14:13:00	PERFLOURO-N-TRIDECANOIC ACID	72629-94-8	Below LOD	<0.192	ng/L	0.192	0.996
Wisconsin State Laboratory of Hygiene	31	Blank	2022-07-25 14:13:00	PERFLOURO-N-TETRADECANOIC ACID	376-06-7	Below LOD	<0.174	ng/L	0.174	0.996
Wisconsin State Laboratory of Hygiene	31	Blank	2022-07-25 14:13:00	Perfluoroethylcyclohexane sulfonic acid	133201-07-7	Below LOD	<0.190	ng/L	0.19	0.996
Wisconsin State Laboratory of Hygiene	31	Blank	2022-07-25 14:13:00	Perfluoropropanesulfonic acid	423-41-6	Below LOD	<0.257	ng/L	0.257	0.996
Wisconsin State Laboratory of Hygiene	31	Blank	2022-07-25 14:13:00	Perfluorobutanesulfonamide	30334-69-1	Below LOD	<0.430	ng/L	0.43	0.996
Wisconsin State Laboratory of Hygiene	31	Blank	2022-07-25 14:13:00	Perfluorohexanesulfonamide	41997-13-1	Below LOD	<0.482	ng/L	0.482	0.996
Wisconsin State Laboratory of Hygiene	31	Blank	2022-07-25 14:13:00	6:2 fluorotelomer unsaturated carboxylic acid	70887-88-6	Below LOD	<0.287	ng/L	0.287	0.996
Wisconsin State Laboratory of Hygiene	31	Blank	2022-07-25 14:13:00	8:2 fluorotelomer unsaturated carboxylic acid	70887-84-2	Below LOD	<0.217	ng/L	0.217	0.996
Wisconsin State Laboratory of Hygiene	31	Blank	2022-07-25 14:13:00	10:2 fluorotelomer unsaturated carboxylic acid	70887-94-4	Below LOD	<0.364	ng/L	0.364	0.996
Wisconsin State Laboratory of Hygiene	31	Blank	2022-07-25 14:13:00	3:3 fluorotelomer carboxylic acid	356-02-5	Below LOD	<0.249	ng/L	0.249	0.996
Wisconsin State Laboratory of Hygiene	31	Blank	2022-07-25 14:13:00	5:3 fluorotelomer carboxylic acid	914637-49-3	Below LOD	<0.385	ng/L	0.385	0.996
Wisconsin State Laboratory of Hygiene	31	Blank	2022-07-25 14:13:00	7:3 fluorotelomer carboxylic acid	812-70-4	Below LOD	<0.438	ng/L	0.438	0.996
Wisconsin State Laboratory of Hygiene	31	Blank	2022-07-25 14:13:00	Perfluoro-n-butanesulfonic acid	375-73-5	Below LOD	<0.230	ng/L	0.23	0.996
Wisconsin State Laboratory of Hygiene	31	Blank	2022-07-25 14:13:00	Perfluoro-n-hexanesulfonic acid	355-46-4	Below LOD	<0.141	ng/L	0.141	0.996
Wisconsin State Laboratory of Hygiene	31	Blank	2022-07-25 14:13:00	Perfluoro-n-heptanesulfonic acid	375-92-8	Below LOD	<0.189	ng/L	0.189	0.996
Wisconsin State Laboratory of Hygiene	31	Blank	2022-07-25 14:13:00	Perfluoro-n-decanesulfonic acid	335-77-3	Below LOD	<0.256	ng/L	0.256	0.996
Wisconsin State Laboratory of Hygiene	31	Blank	2022-07-25 14:13:00	PERFLUORO-N-BUTANOIC ACID	375-22-4	Below LOD	<0.344	ng/L	0.344	0.996
Wisconsin State Laboratory of Hygiene	31	Blank	2022-07-25 14:13:00	N-Ethyl perfluorooctanesulfonamidoethanol	1691-99-2	Below LOD	<0.211	ng/L	0.211	0.996
Wisconsin State Laboratory of Hygiene	31	Blank	2022-07-25 14:13:00	4:2 Fluorotelomer sulfonic acid	757124-72-4	Below LOD	<0.189	ng/L	0.189	0.996
Wisconsin State Laboratory of Hygiene	31	Blank	2022-07-25 14:13:00	6:2 Fluorotelomer sulfonic acid	27619-97-2	Below LOD	<0.271	ng/L	0.271	0.996
Wisconsin State Laboratory of Hygiene	31	Blank	2022-07-25 14:13:00	8:2 Fluorotelomer sulfonic acid	39108-34-4	Below LOD	<0.261	ng/L	0.261	0.996
Wisconsin State Laboratory of Hygiene	31	Blank	2022-07-25 14:13:00	10:2 Fluorotelomer sulfonic acid	120226-60-0	Below LOD	<0.204	ng/L	0.204	0.996
Wisconsin State Laboratory of Hygiene	31	Blank	2022-07-25 14:13:00	N-methyl perfluorooctanesulfonamidoacetic acid	2355-31-9	Below LOD	<0.218	ng/L	0.218	0.996
Wisconsin State Laboratory of Hygiene	31	Blank	2022-07-25 14:13:00	N-ethyl perfluorooctanesulfonamidoacetic acid	2991-50-6	Below LOD	<0.211	ng/L	0.211	0.996
Wisconsin State Laboratory of Hygiene	31	Blank	2022-07-25 14:13:00	Hexafluoropropylene oxide dimer acid	13252-13-6	Below LOD	<0.191	ng/L	0.191	0.996
Wisconsin State Laboratory of Hygiene	31	Blank	2022-07-25 14:13:00	4,8-Dioxa-3H-perfluorononanoic acid	919005-14-4	Below LOD	<0.127	ng/L	0.127	0.996
Wisconsin State Laboratory of Hygiene	31	Blank	2022-07-25 14:13:00	11-chloroeicosafluoro-3-oxaundecane-1-sulfonic acid	763051-92-9	Below LOD	<0.148	ng/L	0.148	0.996
Wisconsin State Laboratory of Hygiene	31	Blank	2022-07-25 14:13:00	9-chlorohexadecafluoro-3-oxanone-1-sulfonic acid	756426-58-1	Below LOD	<0.181	ng/L	0.181	0.996
Wisconsin State Laboratory of Hygiene	31	Blank	2022-07-25 14:13:00	Perfluoropentanesulfonic acid	2706-91-4	Below LOD	<0.135	ng/L	0.135	0.996
Wisconsin State Laboratory of Hygiene	31	Blank	2022-07-25 14:13:00	Perfluorononanesulfonic acid	68259-12-1	Below LOD	<0.181	ng/L	0.181	0.996
Wisconsin State Laboratory of Hygiene	31	Blank	2022-07-25 14:13:00	Perfluorododecanesulfonic acid	79780-39-5	Below LOD	<0.396	ng/L	0.396	0.996
Wisconsin State Laboratory of Hygiene	31	Blank	2022-07-25 14:13:00	Perfluorooctanesulfonamide	754-91-6	Below LOD	<0.154	ng/L	0.154	0.996
Wisconsin State Laboratory of Hygiene	31	Blank	2022-07-25 14:13:00	N-methyl perfluorooctanesulfonamide	31506-32-8	Below LOD	<0.996	ng/L	0.996	1.99
Wisconsin State Laboratory of Hygiene	31	Blank	2022-07-25 14:13:00	N-ethyl perfluorooctanesulfonamide	4151-50-2	Below LOD	<0.691	ng/L	0.691	1.99
Wisconsin State Laboratory of Hygiene	31	Blank	2022-07-25 14:13:00	N-Methyl perfluorooctanesulfonamidoethanol	24448-09-7	Below LOD	<0.280	ng/L	0.28	0.996
Wisconsin State Laboratory of Hygiene	33	Blank	2022-07-27 13:39:00	Perfluoro-n-octanoic acid	335-67-1	Below LOD	<0.109	ng/L	0.109	1.01
Wisconsin State Laboratory of Hygiene	33	Blank	2022-07-27 13:39:00	Perfluoro-n-octanesulfonic acid	1763-23-1	Below LOD	<0.144	ng/L	0.144	1.01
Wisconsin State Laboratory of Hygiene	33	Blank	2022-07-27 13:39:00	PERFLUORO-N-PENTANOIC ACID	2706-90-3	Below LOD	<0.151	ng/L	0.151	1.01
Wisconsin State Laboratory of Hygiene	33	Blank	2022-07-27 13:39:00	PERFLUORO-N-HEXANOIC ACID	307-24-4	Below LOD	<0.206	ng/L	0.206	1.01
Wisconsin State Laboratory of Hygiene	33	Blank	2022-07-27 13:39:00	PERFLUORO-N-HEPTANOIC ACID	375-85-9	Below LOD	<0.151	ng/L	0.151	1.01
Wisconsin State Laboratory of Hygiene	33	Blank	2022-07-27 13:39:00	PERFLUORO-N-NONANOIC ACID	375-95-1	Below LOD	<0.149	ng/L	0.149	1.01
Wisconsin State Laboratory of Hygiene	33	Blank	2022-07-27 13:39:00	PERFLUORO-N-DECANOIC ACID	335-76-2	Below LOD	<0.165	ng/L	0.165	1.01
Wisconsin State Laboratory of Hygiene	33	Blank	2022-07-27 13:39:00	PERFLUORO-N-UNDECANOIC ACID	2058-94-8	Below LOD	<0.224	ng/L	0.224	1.01
Wisconsin State Laboratory of Hygiene	33	Blank	2022-07-27 13:39:00	PERFLUORO-N-DODECANOIC ACID	307-55-1	Below LOD	<0.274	ng/L	0.274	1.01
Wisconsin State Laboratory of Hygiene	33	Blank	2022-07-27 13:39:00	PERFLOURO-N-TRIDECANOIC ACID	72629-94-8	Below LOD	<0.195	ng/L	0.195	1.01
Wisconsin State Laboratory of Hygiene	33	Blank	2022-07-27 13:39:00	PERFLOURO-N-TETRADECANOIC ACID	376-06-7	Below LOD	<0.177	ng/L	0.177	1.01
Wisconsin State Laboratory of Hygiene	33	Blank	2022-07-27 13:39:00	Perfluoroethylcyclohexane sulfonic acid	133201-07-7	Below LOD	<0.193	ng/L	0.193	1.01
Wisconsin State Laboratory of Hygiene	33	Blank	2022-07-27 13:39:00	Perfluoropropanesulfonic acid	423-41-6	Below LOD	<0.260	ng/L	0.26	1.01
Wisconsin State Laboratory of Hygiene	33	Blank	2022-07-27 13:39:00	Perfluorobutanesulfonamide	30334-69-1	Below LOD	<0.436	ng/L	0.436	1.01
Wisconsin State Laboratory of Hygiene	33	Blank	2022-07-27 13:39:00	Perfluorohexanesulfonamide	41997-13-1	Below LOD	<0.488	ng/L	0.488	1.01
Wisconsin State Laboratory of Hygiene	33	Blank	2022-07-27 13:39:00	6:2 fluorotelomer unsaturated carboxylic acid	70887-88-6	Below LOD	<0.291	ng/L	0.291	1.01
Wisconsin State Laboratory of Hygiene	33	Blank	2022-07-27 13:39:00	8:2 fluorotelomer unsaturated carboxylic acid	70887-84-2	Below LOD	<0.220	ng/L	0.22	1.01
Wisconsin State Laboratory of Hygiene	33	Blank	2022-07-27 13:39:00	10:2 fluorotelomer unsaturated carboxylic acid	70887-94-4	Below LOD	<0.369	ng/L	0.369	1.01
Wisconsin State Laboratory of Hygiene	33	Blank	2022-07-27 13:39:00	3:3 fluorotelomer carboxylic acid	356-02-5	Below LOD	<0.252	ng/L	0.252	1.01
Wisconsin State Laboratory of Hygiene	33	Blank	2022-07-27 13:39:00	5:3 fluorotelomer carboxylic acid	914637-49-3	Below LOD	<0.391	ng/L	0.391	1.01
Wisconsin State Laboratory of Hygiene	33	Blank	2022-07-27 13:39:00	7:3 fluorotelomer carboxylic acid	812-70-4	Below LOD	<0.444	ng/L	0.444	1.01
Wisconsin State Laboratory of Hygiene	33	Blank	2022-07-27 13:39:00	Perfluoro-n-butanesulfonic acid	375-73-5	Below LOD	<0.233	ng/L	0.233	1.01
Wisconsin State Laboratory of Hygiene	33	Blank	2022-07-27 13:39:00	Perfluoro-n-hexanesulfonic acid	355-46-4	Below LOD	<0.143	ng/L	0.143	1.01
Wisconsin State Laboratory of Hygiene	33	Blank	2022-07-27 13:39:00	Perfluoro-n-heptanesulfonic acid	375-92-8	Below LOD	<0.192	ng/L	0.192	1.01
Wisconsin State Laboratory of Hygiene	33	Blank	2022-07-27 13:39:00	Perfluoro-n-decanesulfonic acid	335-77-3	Below LOD	<0.259	ng/L	0.259	1.01
Wisconsin State Laboratory of Hygiene	33	Blank	2022-07-27 13:39:00	PERFLUORO-N-BUTANOIC ACID	375-22-4	Below LOD	<0.349	ng/L	0.349	1.01
Wisconsin State Laboratory of Hygiene	33	Blank	2022-07-27 13:39:00	N-Ethyl perfluorooctanesulfonamidoethanol	1691-99-2	Below LOD	<0.214	ng/L	0.214	1.01
Wisconsin State Laboratory of Hygiene	33	Blank	2022-07-27 13:39:00	4:2 Fluorotelomer sulfonic acid	757124-72-4	Below LOD	<0.192	ng/L	0.192	1.01
Wisconsin State Laboratory of Hygiene	33	Blank	2022-07-27 13:39:00	6:2 Fluorotelomer sulfonic acid	27619-97-2	Below LOD	<0.275	ng/L	0.275	1.01
Wisconsin State Laboratory of Hygiene	33	Blank	2022-07-27 13:39:00	8:2 Fluorotelomer sulfonic acid	39108-34-4	Below LOD	<0.264	ng/L	0.264	1.01
Wisconsin State Laboratory of Hygiene	33	Blank	2022-07-27 13:39:00	10:2 Fluorotelomer sulfonic acid	120226-60-0	Below LOD	<0.207	ng/L	0.207	1.01
Wisconsin State Laboratory of Hygiene	33	Blank	2022-07-27 13:39:00	N-methyl perfluorooctanesulfonamidoacetic acid	2355-31-9	Below LOD	<0.221	ng/L	0.221	1.01
Wisconsin State Laboratory of Hygiene	33	Blank	2022-07-27 13:39:00	N-ethyl perfluorooctanesulfonamidoacetic acid	2991-50-6	Below LOD	<0.214	ng/L	0.214	1.01
Wisconsin State Laboratory of Hygiene	33	Blank	2022-07-27 13:39:00	Hexafluoropropylene oxide dimer acid	13252-13-6	Below LOD	<0.194	ng/L	0.194	1.01
Wisconsin State Laboratory of Hygiene	33	Blank	2022-07-27 13:39:00	4,8-Dioxa-3H-perfluorononanoic acid	919005-14-4	Below LOD	<0.129	ng/L	0.129	1.01
Wisconsin State Laboratory of Hygiene	33	Blank	2022-07-27 13:39:00	11-chloroeicosafluoro-3-oxaundecane-1-sulfonic acid	763051-92-9	Below LOD	<0.150	ng/L	0.15	1.01
Wisconsin State Laboratory of Hygiene	33	Blank	2022-07-27 13:39:00	9-chlorohexadecafluoro-3-oxanone-1-sulfonic acid	756426-58-1	Below LOD	<0.184	ng/L	0.184	1.01
Wisconsin State Laboratory of Hygiene	33	Blank	2022-07-27 13:39:00	Perfluoropentanesulfonic acid	2706-91-4	Below LOD	<0.137	ng/L	0.137	1.01
Wisconsin State Laboratory of Hygiene	33	Blank	2022-07-27 13:39:00	Perfluorononanesulfonic acid	68259-12-1	Below LOD	<0.184	ng/L	0.184	1.01
Wisconsin State Laboratory of Hygiene	33	Blank	2022-07-27 13:39:00	Perfluorododecanesulfonic acid	79780-39-5	Below LOD	<0.402	ng/L	0.402	1.01
Wisconsin State Laboratory of Hygiene	33	Blank	2022-07-27 13:39:00	Perfluorooctanesulfonamide	754-91-6	Below LOD	<0.156	ng/L	0.156	1.01
Wisconsin State Laboratory of Hygiene	33	Blank	2022-07-27 13:39:00	N-methyl perfluorooctanesulfonamide	31506-32-8	Below LOD	<1.01	ng/L	1.01	2.02
Wisconsin State Laboratory of Hygiene	33	Blank	2022-07-27 13:39:00	N-ethyl perfluorooctanesulfonamide	4151-50-2	Below LOD	<0.700	ng/L	0.7	2.02
Wisconsin State Laboratory of Hygiene	33	Blank	2022-07-27 13:39:00	N-Methyl perfluorooctanesulfonamidoethanol	24448-09-7	Below LOD	<0.284	ng/L	0.284	1.01
Wisconsin State Laboratory of Hygiene	36	Blank	2022-06-30 11:31:00	Perfluoro-n-octanoic acid	335-67-1	Below LOD	<0.105	ng/L	0.105	0.969
Wisconsin State Laboratory of Hygiene	36	Blank	2022-06-30 11:31:00	Perfluoro-n-octanesulfonic acid	1763-23-1	Below LOD	<0.139	ng/L	0.139	0.969
Wisconsin State Laboratory of Hygiene	36	Blank	2022-06-30 11:31:00	PERFLUORO-N-PENTANOIC ACID	2706-90-3	Below LOD	<0.145	ng/L	0.145	0.969
Wisconsin State Laboratory of Hygiene	36	Blank	2022-06-30 11:31:00	PERFLUORO-N-HEXANOIC ACID	307-24-4	Below LOD	<0.198	ng/L	0.198	0.969
Wisconsin State Laboratory of Hygiene	36	Blank	2022-06-30 11:31:00	PERFLUORO-N-HEPTANOIC ACID	375-85-9	Below LOD	<0.145	ng/L	0.145	0.969
Wisconsin State Laboratory of Hygiene	36	Blank	2022-06-30 11:31:00	PERFLUORO-N-NONANOIC ACID	375-95-1	Below LOD	<0.143	ng/L	0.143	0.969
Wisconsin State Laboratory of Hygiene	36	Blank	2022-06-30 11:31:00	PERFLUORO-N-DECANOIC ACID	335-76-2	Below LOD	<0.158	ng/L	0.158	0.969
Wisconsin State Laboratory of Hygiene	36	Blank	2022-06-30 11:31:00	PERFLUORO-N-UNDECANOIC ACID	2058-94-8	Below LOD	<0.215	ng/L	0.215	0.969
Wisconsin State Laboratory of Hygiene	36	Blank	2022-06-30 11:31:00	PERFLUORO-N-DODECANOIC ACID	307-55-1	Below LOD	<0.262	ng/L	0.262	0.969
Wisconsin State Laboratory of Hygiene	36	Blank	2022-06-30 11:31:00	PERFLOURO-N-TRIDECANOIC ACID	72629-94-8	Below LOD	<0.187	ng/L	0.187	0.969
Wisconsin State Laboratory of Hygiene	36	Blank	2022-06-30 11:31:00	PERFLOURO-N-TETRADECANOIC ACID	376-06-7	Below LOD	<0.169	ng/L	0.169	0.969
Wisconsin State Laboratory of Hygiene	36	Blank	2022-06-30 11:31:00	Perfluoroethylcyclohexane sulfonic acid	133201-07-7	Below LOD	<0.185	ng/L	0.185	0.969
Wisconsin State Laboratory of Hygiene	36	Blank	2022-06-30 11:31:00	Perfluoropropanesulfonic acid	423-41-6	Below LOD	<0.250	ng/L	0.25	0.969
Wisconsin State Laboratory of Hygiene	36	Blank	2022-06-30 11:31:00	Perfluorobutanesulfonamide	30334-69-1	Below LOD	<0.418	ng/L	0.418	0.969
Wisconsin State Laboratory of Hygiene	36	Blank	2022-06-30 11:31:00	Perfluorohexanesulfonamide	41997-13-1	Below LOD	<0.469	ng/L	0.469	0.969
Wisconsin State Laboratory of Hygiene	36	Blank	2022-06-30 11:31:00	6:2 fluorotelomer unsaturated carboxylic acid	70887-88-6	Below LOD	<0.279	ng/L	0.279	0.969
Wisconsin State Laboratory of Hygiene	36	Blank	2022-06-30 11:31:00	8:2 fluorotelomer unsaturated carboxylic acid	70887-84-2	Below LOD	<0.211	ng/L	0.211	0.969
Wisconsin State Laboratory of Hygiene	36	Blank	2022-06-30 11:31:00	10:2 fluorotelomer unsaturated carboxylic acid	70887-94-4	Below LOD	<0.354	ng/L	0.354	0.969
Wisconsin State Laboratory of Hygiene	36	Blank	2022-06-30 11:31:00	3:3 fluorotelomer carboxylic acid	356-02-5	Below LOD	<0.242	ng/L	0.242	0.969
Wisconsin State Laboratory of Hygiene	36	Blank	2022-06-30 11:31:00	5:3 fluorotelomer carboxylic acid	914637-49-3	Below LOD	<0.375	ng/L	0.375	0.969
Wisconsin State Laboratory of Hygiene	36	Blank	2022-06-30 11:31:00	7:3 fluorotelomer carboxylic acid	812-70-4	Below LOD	<0.426	ng/L	0.426	0.969
Wisconsin State Laboratory of Hygiene	36	Blank	2022-06-30 11:31:00	Perfluoro-n-butanesulfonic acid	375-73-5	Below LOD	<0.224	ng/L	0.224	0.969
Wisconsin State Laboratory of Hygiene	36	Blank	2022-06-30 11:31:00	Perfluoro-n-hexanesulfonic acid	355-46-4	Below LOD	<0.138	ng/L	0.138	0.969
Wisconsin State Laboratory of Hygiene	36	Blank	2022-06-30 11:31:00	Perfluoro-n-heptanesulfonic acid	375-92-8	Below LOD	<0.184	ng/L	0.184	0.969
Wisconsin State Laboratory of Hygiene	36	Blank	2022-06-30 11:31:00	Perfluoro-n-decanesulfonic acid	335-77-3	Below LOD	<0.249	ng/L	0.249	0.969
Wisconsin State Laboratory of Hygiene	36	Blank	2022-06-30 11:31:00	PERFLUORO-N-BUTANOIC ACID	375-22-4	Below LOD	<0.335	ng/L	0.335	0.969
Wisconsin State Laboratory of Hygiene	36	Blank	2022-06-30 11:31:00	N-Ethyl perfluorooctanesulfonamidoethanol	1691-99-2	Below LOD	<0.205	ng/L	0.205	0.969
Wisconsin State Laboratory of Hygiene	36	Blank	2022-06-30 11:31:00	4:2 Fluorotelomer sulfonic acid	757124-72-4	Below LOD	<0.184	ng/L	0.184	0.969
Wisconsin State Laboratory of Hygiene	36	Blank	2022-06-30 11:31:00	6:2 Fluorotelomer sulfonic acid	27619-97-2	Below LOD	<0.263	ng/L	0.263	0.969
Wisconsin State Laboratory of Hygiene	36	Blank	2022-06-30 11:31:00	8:2 Fluorotelomer sulfonic acid	39108-34-4	Below LOD	<0.254	ng/L	0.254	0.969
Wisconsin State Laboratory of Hygiene	36	Blank	2022-06-30 11:31:00	10:2 Fluorotelomer sulfonic acid	120226-60-0	Below LOD	<0.199	ng/L	0.199	0.969
Wisconsin State Laboratory of Hygiene	36	Blank	2022-06-30 11:31:00	N-methyl perfluorooctanesulfonamidoacetic acid	2355-31-9	Below LOD	<0.212	ng/L	0.212	0.969
Wisconsin State Laboratory of Hygiene	36	Blank	2022-06-30 11:31:00	N-ethyl perfluorooctanesulfonamidoacetic acid	2991-50-6	Below LOD	<0.205	ng/L	0.205	0.969
Wisconsin State Laboratory of Hygiene	36	Blank	2022-06-30 11:31:00	Hexafluoropropylene oxide dimer acid	13252-13-6	Below LOD	<0.186	ng/L	0.186	0.969
Wisconsin State Laboratory of Hygiene	36	Blank	2022-06-30 11:31:00	4,8-Dioxa-3H-perfluorononanoic acid	919005-14-4	Below LOD	<0.124	ng/L	0.124	0.969
Wisconsin State Laboratory of Hygiene	36	Blank	2022-06-30 11:31:00	11-chloroeicosafluoro-3-oxaundecane-1-sulfonic acid	763051-92-9	Below LOD	<0.144	ng/L	0.144	0.969
Wisconsin State Laboratory of Hygiene	36	Blank	2022-06-30 11:31:00	9-chlorohexadecafluoro-3-oxanone-1-sulfonic acid	756426-58-1	Below LOD	<0.176	ng/L	0.176	0.969
Wisconsin State Laboratory of Hygiene	36	Blank	2022-06-30 11:31:00	Perfluoropentanesulfonic acid	2706-91-4	Below LOD	<0.132	ng/L	0.132	0.969
Wisconsin State Laboratory of Hygiene	36	Blank	2022-06-30 11:31:00	Perfluorononanesulfonic acid	68259-12-1	Below LOD	<0.176	ng/L	0.176	0.969
Wisconsin State Laboratory of Hygiene	36	Blank	2022-06-30 11:31:00	Perfluorododecanesulfonic acid	79780-39-5	Below LOD	<0.385	ng/L	0.385	0.969
Wisconsin State Laboratory of Hygiene	36	Blank	2022-06-30 11:31:00	Perfluorooctanesulfonamide	754-91-6	Below LOD	<0.150	ng/L	0.15	0.969
Wisconsin State Laboratory of Hygiene	36	Blank	2022-06-30 11:31:00	N-methyl perfluorooctanesulfonamide	31506-32-8	Below LOD	<0.969	ng/L	0.969	1.94
Wisconsin State Laboratory of Hygiene	36	Blank	2022-06-30 11:31:00	N-ethyl perfluorooctanesulfonamide	4151-50-2	Below LOD	<0.672	ng/L	0.672	1.94
Wisconsin State Laboratory of Hygiene	36	Blank	2022-06-30 11:31:00	N-Methyl perfluorooctanesulfonamidoethanol	24448-09-7	Below LOD	<0.272	ng/L	0.272	0.969
Wisconsin State Laboratory of Hygiene	42	Blank	2022-08-09 13:13:00	Perfluoro-n-octanoic acid	335-67-1	Below LOD	<0.107	ng/L	0.107	0.991
Wisconsin State Laboratory of Hygiene	42	Blank	2022-08-09 13:13:00	Perfluoro-n-octanesulfonic acid	1763-23-1	Below LOD	<0.142	ng/L	0.142	0.991
Wisconsin State Laboratory of Hygiene	42	Blank	2022-08-09 13:13:00	PERFLUORO-N-PENTANOIC ACID	2706-90-3	Below LOD	<0.149	ng/L	0.149	0.991
Wisconsin State Laboratory of Hygiene	42	Blank	2022-08-09 13:13:00	PERFLUORO-N-HEXANOIC ACID	307-24-4	Below LOD	<0.202	ng/L	0.202	0.991
Wisconsin State Laboratory of Hygiene	42	Blank	2022-08-09 13:13:00	PERFLUORO-N-HEPTANOIC ACID	375-85-9	Below LOD	<0.149	ng/L	0.149	0.991
Wisconsin State Laboratory of Hygiene	42	Blank	2022-08-09 13:13:00	PERFLUORO-N-NONANOIC ACID	375-95-1	Below LOD	<0.147	ng/L	0.147	0.991
Wisconsin State Laboratory of Hygiene	42	Blank	2022-08-09 13:13:00	PERFLUORO-N-DECANOIC ACID	335-76-2	Below LOD	<0.162	ng/L	0.162	0.991
Wisconsin State Laboratory of Hygiene	42	Blank	2022-08-09 13:13:00	PERFLUORO-N-UNDECANOIC ACID	2058-94-8	Below LOD	<0.220	ng/L	0.22	0.991
Wisconsin State Laboratory of Hygiene	42	Blank	2022-08-09 13:13:00	PERFLUORO-N-DODECANOIC ACID	307-55-1	Below LOD	<0.269	ng/L	0.269	0.991
Wisconsin State Laboratory of Hygiene	42	Blank	2022-08-09 13:13:00	PERFLOURO-N-TRIDECANOIC ACID	72629-94-8	Below LOD	<0.191	ng/L	0.191	0.991
Wisconsin State Laboratory of Hygiene	42	Blank	2022-08-09 13:13:00	PERFLOURO-N-TETRADECANOIC ACID	376-06-7	Below LOD	<0.173	ng/L	0.173	0.991
Wisconsin State Laboratory of Hygiene	42	Blank	2022-08-09 13:13:00	Perfluoroethylcyclohexane sulfonic acid	133201-07-7	Below LOD	<0.189	ng/L	0.189	0.991
Wisconsin State Laboratory of Hygiene	42	Blank	2022-08-09 13:13:00	Perfluoropropanesulfonic acid	423-41-6	Below LOD	<0.256	ng/L	0.256	0.991
Wisconsin State Laboratory of Hygiene	42	Blank	2022-08-09 13:13:00	Perfluorobutanesulfonamide	30334-69-1	Below LOD	<0.428	ng/L	0.428	0.991
Wisconsin State Laboratory of Hygiene	42	Blank	2022-08-09 13:13:00	Perfluorohexanesulfonamide	41997-13-1	Below LOD	<0.480	ng/L	0.48	0.991
Wisconsin State Laboratory of Hygiene	42	Blank	2022-08-09 13:13:00	6:2 fluorotelomer unsaturated carboxylic acid	70887-88-6	Below LOD	<0.285	ng/L	0.285	0.991
Wisconsin State Laboratory of Hygiene	42	Blank	2022-08-09 13:13:00	8:2 fluorotelomer unsaturated carboxylic acid	70887-84-2	Below LOD	<0.216	ng/L	0.216	0.991
Wisconsin State Laboratory of Hygiene	42	Blank	2022-08-09 13:13:00	10:2 fluorotelomer unsaturated carboxylic acid	70887-94-4	Below LOD	<0.363	ng/L	0.363	0.991
Wisconsin State Laboratory of Hygiene	42	Blank	2022-08-09 13:13:00	3:3 fluorotelomer carboxylic acid	356-02-5	Below LOD	<0.248	ng/L	0.248	0.991
Wisconsin State Laboratory of Hygiene	42	Blank	2022-08-09 13:13:00	5:3 fluorotelomer carboxylic acid	914637-49-3	Below LOD	<0.384	ng/L	0.384	0.991
Wisconsin State Laboratory of Hygiene	42	Blank	2022-08-09 13:13:00	7:3 fluorotelomer carboxylic acid	812-70-4	Below LOD	<0.436	ng/L	0.436	0.991
Wisconsin State Laboratory of Hygiene	42	Blank	2022-08-09 13:13:00	Perfluoro-n-butanesulfonic acid	375-73-5	Below LOD	<0.229	ng/L	0.229	0.991
Wisconsin State Laboratory of Hygiene	42	Blank	2022-08-09 13:13:00	Perfluoro-n-hexanesulfonic acid	355-46-4	Below LOD	<0.141	ng/L	0.141	0.991
Wisconsin State Laboratory of Hygiene	42	Blank	2022-08-09 13:13:00	Perfluoro-n-heptanesulfonic acid	375-92-8	Below LOD	<0.188	ng/L	0.188	0.991
Wisconsin State Laboratory of Hygiene	42	Blank	2022-08-09 13:13:00	Perfluoro-n-decanesulfonic acid	335-77-3	Below LOD	<0.255	ng/L	0.255	0.991
Wisconsin State Laboratory of Hygiene	42	Blank	2022-08-09 13:13:00	PERFLUORO-N-BUTANOIC ACID	375-22-4	Below LOD	<0.343	ng/L	0.343	0.991
Wisconsin State Laboratory of Hygiene	42	Blank	2022-08-09 13:13:00	N-Ethyl perfluorooctanesulfonamidoethanol	1691-99-2	Below LOD	<0.210	ng/L	0.21	0.991
Wisconsin State Laboratory of Hygiene	42	Blank	2022-08-09 13:13:00	4:2 Fluorotelomer sulfonic acid	757124-72-4	Below LOD	<0.188	ng/L	0.188	0.991
Wisconsin State Laboratory of Hygiene	42	Blank	2022-08-09 13:13:00	6:2 Fluorotelomer sulfonic acid	27619-97-2	Below LOD	<0.270	ng/L	0.27	0.991
Wisconsin State Laboratory of Hygiene	42	Blank	2022-08-09 13:13:00	8:2 Fluorotelomer sulfonic acid	39108-34-4	Below LOD	<0.260	ng/L	0.26	0.991
Wisconsin State Laboratory of Hygiene	42	Blank	2022-08-09 13:13:00	10:2 Fluorotelomer sulfonic acid	120226-60-0	Below LOD	<0.203	ng/L	0.203	0.991
Wisconsin State Laboratory of Hygiene	42	Blank	2022-08-09 13:13:00	N-methyl perfluorooctanesulfonamidoacetic acid	2355-31-9	Below LOD	<0.217	ng/L	0.217	0.991
Wisconsin State Laboratory of Hygiene	42	Blank	2022-08-09 13:13:00	N-ethyl perfluorooctanesulfonamidoacetic acid	2991-50-6	Below LOD	<0.210	ng/L	0.21	0.991
Wisconsin State Laboratory of Hygiene	42	Blank	2022-08-09 13:13:00	Hexafluoropropylene oxide dimer acid	13252-13-6	Below LOD	<0.190	ng/L	0.19	0.991
Wisconsin State Laboratory of Hygiene	42	Blank	2022-08-09 13:13:00	4,8-Dioxa-3H-perfluorononanoic acid	919005-14-4	Below LOD	<0.127	ng/L	0.127	0.991
Wisconsin State Laboratory of Hygiene	42	Blank	2022-08-09 13:13:00	11-chloroeicosafluoro-3-oxaundecane-1-sulfonic acid	763051-92-9	Below LOD	<0.148	ng/L	0.148	0.991
Wisconsin State Laboratory of Hygiene	42	Blank	2022-08-09 13:13:00	9-chlorohexadecafluoro-3-oxanone-1-sulfonic acid	756426-58-1	Below LOD	<0.180	ng/L	0.18	0.991
Wisconsin State Laboratory of Hygiene	42	Blank	2022-08-09 13:13:00	Perfluoropentanesulfonic acid	2706-91-4	Below LOD	<0.135	ng/L	0.135	0.991
Wisconsin State Laboratory of Hygiene	42	Blank	2022-08-09 13:13:00	Perfluorononanesulfonic acid	68259-12-1	Below LOD	<0.180	ng/L	0.18	0.991
Wisconsin State Laboratory of Hygiene	42	Blank	2022-08-09 13:13:00	Perfluorododecanesulfonic acid	79780-39-5	Below LOD	<0.394	ng/L	0.394	0.991
Wisconsin State Laboratory of Hygiene	42	Blank	2022-08-09 13:13:00	Perfluorooctanesulfonamide	754-91-6	Below LOD	<0.154	ng/L	0.154	0.991
Wisconsin State Laboratory of Hygiene	42	Blank	2022-08-09 13:13:00	N-methyl perfluorooctanesulfonamide	31506-32-8	Below LOD	<0.991	ng/L	0.991	1.98
Wisconsin State Laboratory of Hygiene	42	Blank	2022-08-09 13:13:00	N-ethyl perfluorooctanesulfonamide	4151-50-2	Below LOD	<0.688	ng/L	0.688	1.98
Wisconsin State Laboratory of Hygiene	42	Blank	2022-08-09 13:13:00	N-Methyl perfluorooctanesulfonamidoethanol	24448-09-7	Below LOD	<0.278	ng/L	0.278	0.991
Wisconsin State Laboratory of Hygiene	46	Blank	2022-07-18 16:09:00	Perfluoro-n-octanoic acid	335-67-1	Between LOD and LOQ	0.138	ng/L	0.106	0.981
Wisconsin State Laboratory of Hygiene	46	Blank	2022-07-18 16:09:00	Perfluoro-n-octanesulfonic acid	1763-23-1	Below LOD	<0.140	ng/L	0.14	0.981
Wisconsin State Laboratory of Hygiene	46	Blank	2022-07-18 16:09:00	PERFLUORO-N-PENTANOIC ACID	2706-90-3	Below LOD	<0.147	ng/L	0.147	0.981
Wisconsin State Laboratory of Hygiene	46	Blank	2022-07-18 16:09:00	PERFLUORO-N-HEXANOIC ACID	307-24-4	Below LOD	<0.200	ng/L	0.2	0.981
Wisconsin State Laboratory of Hygiene	46	Blank	2022-07-18 16:09:00	PERFLUORO-N-HEPTANOIC ACID	375-85-9	Below LOD	<0.147	ng/L	0.147	0.981
Wisconsin State Laboratory of Hygiene	46	Blank	2022-07-18 16:09:00	PERFLUORO-N-NONANOIC ACID	375-95-1	Below LOD	<0.145	ng/L	0.145	0.981
Wisconsin State Laboratory of Hygiene	46	Blank	2022-07-18 16:09:00	PERFLUORO-N-DECANOIC ACID	335-76-2	Below LOD	<0.160	ng/L	0.16	0.981
Wisconsin State Laboratory of Hygiene	46	Blank	2022-07-18 16:09:00	PERFLUORO-N-UNDECANOIC ACID	2058-94-8	Below LOD	<0.218	ng/L	0.218	0.981
Wisconsin State Laboratory of Hygiene	46	Blank	2022-07-18 16:09:00	PERFLUORO-N-DODECANOIC ACID	307-55-1	Below LOD	<0.266	ng/L	0.266	0.981
Wisconsin State Laboratory of Hygiene	46	Blank	2022-07-18 16:09:00	PERFLOURO-N-TRIDECANOIC ACID	72629-94-8	Below LOD	<0.189	ng/L	0.189	0.981
Wisconsin State Laboratory of Hygiene	46	Blank	2022-07-18 16:09:00	PERFLOURO-N-TETRADECANOIC ACID	376-06-7	Below LOD	<0.172	ng/L	0.172	0.981
Wisconsin State Laboratory of Hygiene	46	Blank	2022-07-18 16:09:00	Perfluoroethylcyclohexane sulfonic acid	133201-07-7	Below LOD	<0.187	ng/L	0.187	0.981
Wisconsin State Laboratory of Hygiene	46	Blank	2022-07-18 16:09:00	Perfluoropropanesulfonic acid	423-41-6	Below LOD	<0.253	ng/L	0.253	0.981
Wisconsin State Laboratory of Hygiene	46	Blank	2022-07-18 16:09:00	Perfluorobutanesulfonamide	30334-69-1	Below LOD	<0.424	ng/L	0.424	0.981
Wisconsin State Laboratory of Hygiene	46	Blank	2022-07-18 16:09:00	Perfluorohexanesulfonamide	41997-13-1	Below LOD	<0.475	ng/L	0.475	0.981
Wisconsin State Laboratory of Hygiene	46	Blank	2022-07-18 16:09:00	6:2 fluorotelomer unsaturated carboxylic acid	70887-88-6	Below LOD	<0.283	ng/L	0.283	0.981
Wisconsin State Laboratory of Hygiene	46	Blank	2022-07-18 16:09:00	8:2 fluorotelomer unsaturated carboxylic acid	70887-84-2	Below LOD	<0.214	ng/L	0.214	0.981
Wisconsin State Laboratory of Hygiene	46	Blank	2022-07-18 16:09:00	10:2 fluorotelomer unsaturated carboxylic acid	70887-94-4	Below LOD	<0.359	ng/L	0.359	0.981
Wisconsin State Laboratory of Hygiene	46	Blank	2022-07-18 16:09:00	3:3 fluorotelomer carboxylic acid	356-02-5	Below LOD	<0.245	ng/L	0.245	0.981
Wisconsin State Laboratory of Hygiene	46	Blank	2022-07-18 16:09:00	5:3 fluorotelomer carboxylic acid	914637-49-3	Below LOD	<0.380	ng/L	0.38	0.981
Wisconsin State Laboratory of Hygiene	46	Blank	2022-07-18 16:09:00	7:3 fluorotelomer carboxylic acid	812-70-4	Below LOD	<0.432	ng/L	0.432	0.981
Wisconsin State Laboratory of Hygiene	46	Blank	2022-07-18 16:09:00	Perfluoro-n-butanesulfonic acid	375-73-5	Below LOD	<0.227	ng/L	0.227	0.981
Wisconsin State Laboratory of Hygiene	46	Blank	2022-07-18 16:09:00	Perfluoro-n-hexanesulfonic acid	355-46-4	Below LOD	<0.139	ng/L	0.139	0.981
Wisconsin State Laboratory of Hygiene	46	Blank	2022-07-18 16:09:00	Perfluoro-n-heptanesulfonic acid	375-92-8	Below LOD	<0.186	ng/L	0.186	0.981
Wisconsin State Laboratory of Hygiene	46	Blank	2022-07-18 16:09:00	Perfluoro-n-decanesulfonic acid	335-77-3	Below LOD	<0.252	ng/L	0.252	0.981
Wisconsin State Laboratory of Hygiene	46	Blank	2022-07-18 16:09:00	PERFLUORO-N-BUTANOIC ACID	375-22-4	Below LOD	<0.340	ng/L	0.34	0.981
Wisconsin State Laboratory of Hygiene	46	Blank	2022-07-18 16:09:00	N-Ethyl perfluorooctanesulfonamidoethanol	1691-99-2	Below LOD	<0.208	ng/L	0.208	0.981
Wisconsin State Laboratory of Hygiene	46	Blank	2022-07-18 16:09:00	4:2 Fluorotelomer sulfonic acid	757124-72-4	Below LOD	<0.186	ng/L	0.186	0.981
Wisconsin State Laboratory of Hygiene	46	Blank	2022-07-18 16:09:00	6:2 Fluorotelomer sulfonic acid	27619-97-2	Below LOD	<0.267	ng/L	0.267	0.981
Wisconsin State Laboratory of Hygiene	46	Blank	2022-07-18 16:09:00	8:2 Fluorotelomer sulfonic acid	39108-34-4	Below LOD	<0.257	ng/L	0.257	0.981
Wisconsin State Laboratory of Hygiene	46	Blank	2022-07-18 16:09:00	10:2 Fluorotelomer sulfonic acid	120226-60-0	Below LOD	<0.201	ng/L	0.201	0.981
[truncated: 6,669 more rows]

## Sheet: Table S24
Spearman correlation Holm-adjusted p-values (corresponding to correlations in Figure 4)
[truncated: 38 more rows]
